# Supplementary material for: A mechanistic understanding of the effect of Staphylococcus aureus VraS histidine kinase single-point mutation on antibiotic resistance
Source: Microbiol Spectr. 2025 Apr 15;13(5):e00095-25. doi: 10.1128/spectrum.00095-25 (PMC12054033; doi:10.1128/spectrum.00095-25)
Supplement: Data S1 — List of dysregulated genes in the 4 compared samples. [file spectrum.00095-25-s0001.xlsx]

## Sheet: New_VanvsNew_deg_all
Supplementary material 1: Differential gene expression data summarized in Table 2
gene_id	New_Van	New	log2FoldChange	pvalue	padj	gene_name	gene_chr	gene_start	gene_end	gene_strand	gene_length	gene_biotype	gene_description	tf_family
CNH35_RS02495	1303.63	11277.8	-3.11276	2.76457500446937e-12	5.09483498264604e-09	CNH35_RS02495	NZ_CP023390.1	479404	480063	+	660	protein_coding	ABC transporter permease && PF00528:Binding-protein-dependent transport system inner membrane component	BPD_transp_1
CNH35_RS02490	1244.51	10610.3	-3.09169	3.7215741290329e-12	5.09483498264604e-09	CNH35_RS02490	NZ_CP023390.1	478376	479400	+	1025	protein_coding	methionine ABC transporter ATP-binding protein && PF09383:NIL domain|PF00005:ABC transporter	ABC_tran
CNH35_RS10775	69197.4	9242.24	2.90439	4.36036871063826e-11	3.97956317657586e-08	CNH35_RS10775	NZ_CP023390.1	2040751	2041281	-	531	protein_coding	DUF3267 domain-containing protein && PF11667:Putative zincin peptidase	-
CNH35_RS02500	8586.55	62507.4	-2.86386	7.50016169439251e-11	5.13386067981167e-08	gmpC	NZ_CP023390.1	480100	480942	+	843	protein_coding	dipeptide ABC transporter glycylmethionine-binding lipoprotein && PF03180:NlpA lipoprotein	-
CNH35_RS10780	41484.7	5816.9	2.83423	1.12172564661457e-10	6.14256964086139e-08	rlmD	NZ_CP023390.1	2041451	2042812	-	1362	protein_coding	23S rRNA (uracil(1939)-C(5))-methyltransferase RlmD && PF05958:tRNA (Uracil-5-)-methyltransferase	-
CNH35_RS11525	26.167	254.84	-3.27745	1.59860077758446e-10	7.29494821504374e-08	CNH35_RS11525	NZ_CP023390.1	2159825	2160049	-	225	protein_coding	sulfurtransferase TusA family protein && PF01206:Sulfurtransferase TusA	SirA
CNH35_RS14190	1846.41	12788.3	-2.79194	2.05956029933907e-10	8.05582299941484e-08	CNH35_RS14190	NZ_CP023390.1	2656182	2656952	+	771	protein_coding	ABC transporter permease && PF12730:ABC-2 family transporter protein	-
CNH35_RS00665	31.9825	288.887	-3.17002	2.74563757535862e-10	9.39694460166489e-08	CNH35_RS00665	NZ_CP023390.1	141635	142375	+	741	protein_coding	ABC transporter ATP-binding protein && PF00005:ABC transporter	ABC_tran
CNH35_RS00815	45.552	358.013	-2.97089	7.49971905636093e-10	2.28158119736847e-07	CNH35_RS00815	NZ_CP023390.1	183412	184575	+	1164	protein_coding	ABC transporter permease && PF00528:Binding-protein-dependent transport system inner membrane component	BPD_transp_1
CNH35_RS02170	1451.93	8955.42	-2.62468	1.82621922944738e-09	5.00018825022691e-07	CNH35_RS02170	NZ_CP023390.1	420903	422291	-	1389	protein_coding	L-cystine transporter && PF00375:Sodium:dicarboxylate symporter family	SDF
CNH35_RS00670	97.8913	660.31	-2.75228	2.22876457963876e-09	5.54759765368267e-07	CNH35_RS00670	NZ_CP023390.1	142389	143363	+	975	protein_coding	ABC transporter substrate-binding protein && PF13379:NMT1-like family	-
CNH35_RS14185	3470.87	20316.8	-2.54926	4.47356565622709e-09	1.02071856389581e-06	CNH35_RS14185	NZ_CP023390.1	2655485	2656180	+	696	protein_coding	ATP-binding cassette domain-containing protein && PF00005:ABC transporter	ABC_tran
CNH35_RS00805	1475.19	8546.85	-2.53439	5.67655099232216e-09	1.16229343484084e-06	CNH35_RS00805	NZ_CP023390.1	180379	181971	-	1593	protein_coding	ABC transporter ATP-binding protein && PF00005:ABC transporter|PF08352:Oligopeptide/dipeptide transporter, C-terminal region	ABC_tran
CNH35_RS00885	3308.03	19062.2	-2.52663	5.94306358209341e-09	1.16229343484084e-06	uhpT	NZ_CP023390.1	200287	201666	+	1380	protein_coding	hexose-6-phosphate:phosphate antiporter && PF07690:Major Facilitator Superfamily	MFS_1
CNH35_RS11530	251.032	1498.07	-2.57655	6.46184881148798e-09	1.17950280305694e-06	CNH35_RS11530	NZ_CP023390.1	2160109	2161188	-	1080	protein_coding	YeeE/YedE family protein && PF04143:Sulphur transport	-
CNH35_RS00675	11.6283	111.429	-3.24626	1.57068978002517e-08	2.67754191448326e-06	CNH35_RS00675	NZ_CP023390.1	143360	144121	+	762	protein_coding	ABC transporter permease && PF00528:Binding-protein-dependent transport system inner membrane component	BPD_transp_1
CNH35_RS00810	52.3367	338.41	-2.68989	1.66246210906558e-08	2.67754191448326e-06	CNH35_RS00810	NZ_CP023390.1	181928	183406	+	1479	protein_coding	ABC transporter permease && PF00528:Binding-protein-dependent transport system inner membrane component|PF19300:Binding-prot-dependent transport system membrane comp, N-term	BPD_transp_1
CNH35_RS00680	158.954	915.147	-2.52443	1.83287476018852e-08	2.78800616299787e-06	CNH35_RS00680	NZ_CP023390.1	144134	145165	+	1032	protein_coding	acyl-CoA/acyl-ACP dehydrogenase && -	-
CNH35_RS04745	547.621	2956.94	-2.43258	2.48369739477077e-08	3.57913866678019e-06	CNH35_RS04745	NZ_CP023390.1	903574	904728	-	1155	protein_coding	FAD/NAD(P)-binding protein && PF07992:Pyridine nucleotide-disulphide oxidoreductase	Pyr_redox_2
CNH35_RS00820	211.293	1145.22	-2.43759	3.870554212226e-08	5.29878871653739e-06	CNH35_RS00820	NZ_CP023390.1	184592	186367	+	1776	protein_coding	ABC transporter substrate-binding protein && PF00496:Bacterial extracellular solute-binding proteins, family 5 Middle	-
CNH35_RS03570	42475.3	8794.47	2.27194	1.24812640836436e-07	1.62731909814363e-05	CNH35_RS03570	NZ_CP023390.1	685216	685966	-	751	protein_coding	M50 family metallopeptidase && PF13398:Peptidase M50B-like	-
CNH35_RS12150	15087.3	3181.86	2.24535	1.74637758566822e-07	2.17344628616345e-05	CNH35_RS12150	NZ_CP023390.1	2277196	2278734	+	1539	protein_coding	PTS mannitol transporter subunit IICB && PF02378:Phosphotransferase system, EIIC|PF02302:PTS system, Lactose/Cellobiose specific IIB subunit	PTS_IIB
CNH35_RS00660	537.929	2547.34	-2.24323	2.35800857483957e-07	2.80705542517858e-05	CNH35_RS00660	NZ_CP023390.1	140781	141293	+	513	protein_coding	DUF4242 domain-containing protein && PF14026:Protein of unknown function (DUF4242)	-
CNH35_RS15060	9647.87	2160.45	2.15882	4.78444262315371e-07	5.45825162591452e-05	lip1	NZ_CP023390.1	2836573	2838615	-	2043	protein_coding	YSIRK domain-containing triacylglycerol lipase Lip1 && PF04650:YSIRK type signal peptide	YSIRK_signal
CNH35_RS07750	185.123	852.212	-2.20194	6.45527970689055e-07	7.06982233498653e-05	ald	NZ_CP023390.1	1511977	1513095	-	1119	protein_coding	alanine dehydrogenase && PF01262:Alanine dehydrogenase/PNT, C-terminal domain|PF05222:Alanine dehydrogenase/PNT, N-terminal domain	-
CNH35_RS13595	97.8913	467.376	-2.25383	7.50392689477609e-07	7.90221224534498e-05	CNH35_RS13595	NZ_CP023390.1	2542327	2542431	+	105	protein_coding	putative metal homeostasis protein && -	-
CNH35_RS07740	112.43	515.868	-2.19668	1.06544979287934e-06	0.000108045	CNH35_RS07740	NZ_CP023390.1	1509489	1510811	-	1323	protein_coding	amino acid permease && PF13520:Amino acid permease	-
CNH35_RS13905	15.5053	98.017	-2.65025	1.7365648452556e-06	0.000169811	CNH35_RS13905	NZ_CP023390.1	2598874	2599743	-	870	protein_coding	ABC transporter permease && PF00528:Binding-protein-dependent transport system inner membrane component	BPD_transp_1
CNH35_RS07745	417.742	1751.88	-2.06788	1.80543182287585e-06	0.000170458	tdcB	NZ_CP023390.1	1510842	1511882	-	1041	protein_coding	bifunctional threonine ammonia-lyase/L-serine ammonia-lyase TdcB && PF00291:Pyridoxal-phosphate dependent enzyme	PALP
CNH35_RS10705	23486.8	5819.99	2.01274	2.305811936348e-06	0.000210444	CNH35_RS10705	NZ_CP023390.1	2031581	2031967	-	387	protein_coding	hypothetical protein && -	-
CNH35_RS13715	128754	32062	2.00567	2.44399810200512e-06	0.00021586	CNH35_RS13715	NZ_CP023390.1	2562539	2563198	+	660	protein_coding	membrane protein && -	-
CNH35_RS15150	3443.73	853.243	2.01279	2.67975377142534e-06	0.000229286	CNH35_RS15150	NZ_CP023390.1	2853794	2854765	-	972	protein_coding	SMP-30/gluconolactonase/LRE family protein && PF08450:SMP-30/Gluconolactonase/LRE-like region	-
CNH35_RS15135	1579.87	6124.35	-1.95467	4.52344633824784e-06	0.000364546	CNH35_RS15135	NZ_CP023390.1	2851319	2851873	-	555	protein_coding	ECF-type riboflavin transporter substrate-binding protein && PF07155:ECF-type riboflavin transporter, S component	-
CNH35_RS15140	1483.91	5753.96	-1.95506	4.52686860213453e-06	0.000364546	CNH35_RS15140	NZ_CP023390.1	2851902	2852750	-	849	protein_coding	S-adenosyl-l-methionine hydroxide adenosyltransferase family protein && PF20257:SAM hydroxide adenosyltransferase C-terminal domain|PF01887:SAM hydroxide adenosyltransferase N-terminal domain	-
CNH35_RS00825	277.202	1085.38	-1.96869	6.03588132549938e-06	0.000472178	ggt	NZ_CP023390.1	186405	188411	+	2007	protein_coding	gamma-glutamyltransferase && PF01019:Gamma-glutamyltranspeptidase	-
CNH35_RS15130	4104.75	15496.6	-1.91655	6.43969176606709e-06	0.000489774	CNH35_RS15130	NZ_CP023390.1	2849554	2851266	-	1713	protein_coding	ABC transporter ATP-binding protein && PF12558:ATP-binding cassette cobalt transporter|PF00005:ABC transporter	ABC_tran
CNH35_RS13710	39711	10722.8	1.88885	8.43448061233132e-06	0.000624152	CNH35_RS13710	NZ_CP023390.1	2561337	2562479	+	1143	protein_coding	glycerate kinase && PF02595:Glycerate kinase family	-
CNH35_RS00715	422.589	1569.26	-1.89244	1.09889054197954e-05	0.00079178	argB	NZ_CP023390.1	157931	158695	-	765	protein_coding	acetylglutamate kinase && PF00696:Amino acid kinase family	AA_kinase
CNH35_RS10700	29648.3	8198.13	1.85457	1.20289445029549e-05	0.000844494	liaF	NZ_CP023390.1	2030865	2031566	-	702	protein_coding	cell wall-active antibiotics response protein LiaF && PF09922:Cell wall-active antibiotics response 4TMS YvqF	-
CNH35_RS00725	535.021	1882.91	-1.81505	2.26894099127784e-05	0.00155309	argC	NZ_CP023390.1	159964	160995	-	1032	protein_coding	N-acetyl-gamma-glutamyl-phosphate reductase && PF02774:Semialdehyde dehydrogenase, dimerisation domain|PF01118:Semialdehyde dehydrogenase, NAD binding domain	-
CNH35_RS00730	624.192	2169.73	-1.79724	2.61638433808121e-05	0.00174723	rocD	NZ_CP023390.1	161034	162218	-	1185	protein_coding	ornithine--oxo-acid transaminase && PF00202:Aminotransferase class-III	Aminotran_3
CNH35_RS10690	65991.1	19364.5	1.76885	2.81735613604943e-05	0.00183665	vraR	NZ_CP023390.1	2029206	2029835	-	630	protein_coding	two-component system response regulator VraR && PF00072:Response regulator receiver domain|PF00196:Bacterial regulatory proteins, luxR family	Response_reg
CNH35_RS00720	667.808	2294.57	-1.78052	3.06261809389717e-05	0.0019501	argJ	NZ_CP023390.1	158711	159952	-	1242	protein_coding	bifunctional glutamate N-acetyltransferase/amino-acid acetyltransferase ArgJ && PF01960:ArgJ family	-
CNH35_RS13085	17909.7	5324.76	1.74993	3.44579295470382e-05	0.00214422	CNH35_RS13085	NZ_CP023390.1	2443873	2444403	+	531	protein_coding	hypothetical protein && -	-
CNH35_RS10695	47930.2	14419.5	1.73291	4.01341010998967e-05	0.00244194	CNH35_RS10695	NZ_CP023390.1	2029825	2030868	-	1044	protein_coding	sensor histidine kinase && PF07730:Histidine kinase|PF02518:Histidine kinase-, DNA gyrase B-, and HSP90-like ATPase	HisKA_3
CNH35_RS13530	2501.62	8111.46	-1.69705	5.87621303841563e-05	0.00349762	adcA	NZ_CP023390.1	2533123	2534718	-	1596	protein_coding	zinc ABC transporter substrate-binding lipoprotein AdcA && PF09223:ZinT (YodA) periplasmic lipocalin-like zinc-recruitment|PF01297:Zinc-uptake complex component A periplasmic	-
CNH35_RS15125	1131.11	3629.63	-1.68197	7.14052650157738e-05	0.00411187	CNH35_RS15125	NZ_CP023390.1	2848724	2849557	-	834	protein_coding	energy-coupling factor transporter transmembrane protein EcfT && PF02361:Cobalt transport protein	-
CNH35_RS09445	871.349	2803.21	-1.68561	7.20853313426988e-05	0.00411187	CNH35_RS09445	NZ_CP023390.1	1851286	1851687	-	402	protein_coding	MarR family transcriptional regulator && PF01047:MarR family	MarR
CNH35_RS15120	735.655	2302.82	-1.64613	0.000106029	0.00592463	CNH35_RS15120	NZ_CP023390.1	2848180	2848677	-	498	protein_coding	GNAT family N-acetyltransferase && PF13302:Acetyltransferase (GNAT) domain	-
CNH35_RS00455	1804.73	5600.23	-1.63363	0.000108568	0.00594516	CNH35_RS00455	NZ_CP023390.1	99463	100062	+	600	protein_coding	superoxide dismutase && PF00081:Iron/manganese superoxide dismutases, alpha-hairpin domain|PF02777:Iron/manganese superoxide dismutases, C-terminal domain	-
CNH35_RS12155	19350	6267.76	1.62629	0.000111618	0.00599238	CNH35_RS12155	NZ_CP023390.1	2278769	2280901	+	2133	protein_coding	BglG family transcription antiterminator && PF00359:Phosphoenolpyruvate-dependent sugar phosphotransferase system, EIIA 2|PF00874:PRD domain|PF05043:Mga helix-turn-helix domain|PF08279:HTH domain|PF02302:PTS system, Lactose/Cellobiose specific IIB subunit	PRD
CNH35_RS09635	764.732	243.491	1.6506	0.000144019	0.00758315	CNH35_RS09635	NZ_CP023390.1	1885307	1885933	+	627	protein_coding	hypothetical protein && -	-
CNH35_RS00410	181.246	51.5892	1.81041	0.000166502	0.00860156	CNH35_RS00410	NZ_CP023390.1	91138	91545	+	408	protein_coding	hypothetical protein && -	-
CNH35_RS13570	4283.09	12814.1	-1.58098	0.000170459	0.00864291	CNH35_RS13570	NZ_CP023390.1	2538385	2539116	-	732	protein_coding	amino acid ABC transporter ATP-binding protein && PF00005:ABC transporter	ABC_tran
CNH35_RS13900	16.4746	70.1603	-2.0818	0.000206725	0.0102912	CNH35_RS13900	NZ_CP023390.1	2598062	2598877	-	816	protein_coding	ABC transporter ATP-binding protein && PF00005:ABC transporter	ABC_tran
CNH35_RS06425	1713.62	579.835	1.56314	0.00023778	0.0116257	CNH35_RS06425	NZ_CP023390.1	1215639	1216520	+	882	protein_coding	aspartate carbamoyltransferase catalytic subunit && PF02729:Aspartate/ornithine carbamoyltransferase, carbamoyl-P binding domain|PF00185:Aspartate/ornithine carbamoyltransferase, Asp/Orn binding domain	-
CNH35_RS14395	20.3516	1.03447	4.1461	0.000248027	0.011914	CNH35_RS14395	NZ_CP023390.1	2695600	2695827	-	228	protein_coding	ferrous iron transport protein A && PF04023:FeoA domain	FeoA
CNH35_RS06420	360.557	115.556	1.64061	0.000252948	0.0119409	CNH35_RS06420	NZ_CP023390.1	1214304	1215611	+	1308	protein_coding	NCS2 family nucleobase:cation symporter && PF00860:Permease family	-
CNH35_RS14605	290.771	867.688	-1.57686	0.000258059	0.0119425	CNH35_RS14605	NZ_CP023390.1	2735645	2736367	-	723	protein_coding	epoxyqueuosine reductase QueH && PF02677:Epoxyqueuosine reductase QueH	-
CNH35_RS05150	264.602	788.244	-1.57435	0.000261707	0.0119425	CNH35_RS05150	NZ_CP023390.1	995714	996283	-	570	protein_coding	competence protein ComK && PF06338:ComK protein	ComK
CNH35_RS15115	1168.91	3373.76	-1.52909	0.000288568	0.0129524	CNH35_RS15115	NZ_CP023390.1	2846938	2848062	-	1125	protein_coding	polysaccharide deacetylase family protein && PF01522:Polysaccharide deacetylase	Polysacc_deac_1
CNH35_RS03015	1553.7	4450.89	-1.51831	0.000310938	0.0137314	rplL	NZ_CP023390.1	574711	575079	+	369	protein_coding	50S ribosomal protein L7/L12 && PF00542:Ribosomal protein L7/L12 C-terminal domain|PF16320:Ribosomal protein L7/L12 dimerisation domain	-
CNH35_RS10770	1640.93	573.645	1.51609	0.00036236	0.0157483	dinB	NZ_CP023390.1	2039434	2040504	-	1071	protein_coding	DNA polymerase IV && PF00817:impB/mucB/samB family|PF11799:impB/mucB/samB family C-terminal domain	IMS
CNH35_RS13580	2566.56	7137.51	-1.47554	0.000440637	0.018851	CNH35_RS13580	NZ_CP023390.1	2539813	2540592	-	780	protein_coding	transporter substrate-binding domain-containing protein && PF00497:Bacterial extracellular solute-binding proteins, family 3	-
CNH35_RS14315	10852.6	3926.77	1.4666	0.00047018	0.0198054	ptsG	NZ_CP023390.1	2678317	2680383	-	2067	protein_coding	glucose-specific PTS transporter subunit IIBC && PF00358:phosphoenolpyruvate-dependent sugar phosphotransferase system, EIIA 1|PF00367:phosphotransferase system, EIIB|PF02378:Phosphotransferase system, EIIC	-
CNH35_RS14560	107.584	316.744	-1.5567	0.00049325	0.0204624	CNH35_RS14560	NZ_CP023390.1	2728820	2730160	-	1341	protein_coding	ferrous iron transporter B && PF07670:Nucleoside recognition	-
CNH35_RS10300	5336.67	1940.69	1.45931	0.000513166	0.0209709	recX	NZ_CP023390.1	1976824	1977642	-	819	protein_coding	recombination regulator RecX && PF02631:RecX family	-
CNH35_RS12885	796.718	2190.37	-1.45888	0.000562118	0.0226335	CNH35_RS12885	NZ_CP023390.1	2407441	2408595	-	1155	protein_coding	acyl-CoA/acyl-ACP dehydrogenase && PF02770:Acyl-CoA dehydrogenase, middle domain|PF08028:Acyl-CoA dehydrogenase, C-terminal domain	Acyl-CoA_dh_2
CNH35_RS10795	17.4438	1.03447	3.92518	0.000575412	0.022833	CNH35_RS10795	NZ_CP023390.1	2044423	2044569	-	147	protein_coding	hypothetical protein && -	-
CNH35_RS01135	699.793	249.681	1.4864	0.000588678	0.0230257	CNH35_RS01135	NZ_CP023390.1	256196	256987	+	792	protein_coding	glucose PTS transporter subunit IIA && PF00358:phosphoenolpyruvate-dependent sugar phosphotransferase system, EIIA 1	-
CNH35_RS13575	3065.72	8186.78	-1.41703	0.000720662	0.0274674	CNH35_RS13575	NZ_CP023390.1	2539113	2539832	-	720	protein_coding	amino acid ABC transporter permease && PF00528:Binding-protein-dependent transport system inner membrane component	BPD_transp_1
CNH35_RS09035	933.381	2506.07	-1.42476	0.000722297	0.0274674	CNH35_RS09035	NZ_CP023390.1	1753552	1755039	-	1488	protein_coding	hypothetical protein && -	-
CNH35_RS02795	5487.87	14577.3	-1.40939	0.000758345	0.0284431	cysK	NZ_CP023390.1	540719	541651	+	933	protein_coding	cysteine synthase A && PF00291:Pyridoxal-phosphate dependent enzyme	PALP
CNH35_RS10305	115913	44297.3	1.38775	0.000894974	0.033114	sgtB	NZ_CP023390.1	1977903	1978712	-	810	protein_coding	monofunctional peptidoglycan glycosyltransferase SgtB && PF00912:Transglycosylase	-
CNH35_RS01435	535.99	1421.73	-1.40715	0.0009113	0.0332685	CNH35_RS01435	NZ_CP023390.1	306925	307914	+	990	protein_coding	PTS sugar transporter subunit IIC && PF13303:Phosphotransferase system, EIIC	-
CNH35_RS07730	7359.48	19193.3	-1.38291	0.000940887	0.0338967	ebh	NZ_CP023390.1	1476047	1507543	-	31497	protein_coding	hyperosmolarity resistance protein Ebh && PF07554:FIVAR domain|PF01468:GA module|PF07564:Domain of Unknown Function (DUF1542)|PF18938:Atypical Rib domain|PF04650:YSIRK type signal peptide	YSIRK_signal
CNH35_RS01070	2206	5752.93	-1.38281	0.000968449	0.0344365	CNH35_RS01070	NZ_CP023390.1	241659	243353	+	1695	protein_coding	CDP-glycerol glycerophosphotransferase family protein && PF04464:CDP-Glycerol:Poly(glycerophosphate) glycerophosphotransferase	-
CNH35_RS13020	21867.2	8435.43	1.37422	0.00100932	0.0354296	CNH35_RS13020	NZ_CP023390.1	2433063	2434010	-	948	protein_coding	LCP family protein && PF03816:LytR_cpsA_psr family	-
CNH35_RS02485	132.784	365.235	-1.45884	0.00102802	0.0356295	CNH35_RS02485	NZ_CP023390.1	476940	478082	+	1143	protein_coding	bifunctional cystathionine gamma-lyase/homocysteine desulfhydrase && PF01053:Cys/Met metabolism PLP-dependent enzyme	Cys_Met_Meta_PP
CNH35_RS03420	24139.1	61765.5	-1.35543	0.0011686	0.0399952	adhP	NZ_CP023390.1	657833	658843	+	1011	protein_coding	alcohol dehydrogenase AdhP && PF08240:Alcohol dehydrogenase GroES-like domain|PF00107:Zinc-binding dehydrogenase	ADH_zinc_N
CNH35_RS10855	283.017	741.816	-1.38976	0.00122209	0.0409545	scpA	NZ_CP023390.1	2058643	2059809	+	1167	protein_coding	cysteine protease staphopain A && PF14731:Staphopain proregion|PF05543:Staphopain peptidase C47	-
CNH35_RS03220	835865	328374	1.34793	0.00123778	0.0409545	vraX	NZ_CP023390.1	626967	627134	-	168	protein_coding	C1q-binding complement inhibitor VraX && PF17412:Family of unknown function	-
CNH35_RS12445	466.205	174.365	1.41824	0.0012415	0.0409545	CNH35_RS12445	NZ_CP023390.1	2341784	2342200	-	417	protein_coding	MerR family transcriptional regulator && PF13411:MerR HTH family regulatory protein	-
CNH35_RS13910	646.484	1640.45	-1.34323	0.00147687	0.0481389	CNH35_RS13910	NZ_CP023390.1	2599740	2600675	-	936	protein_coding	ABC transporter permease && PF00528:Binding-protein-dependent transport system inner membrane component|PF19300:Binding-prot-dependent transport system membrane comp, N-term	BPD_transp_1
CNH35_RS03185	55.2444	156.826	-1.50306	0.00151211	0.0487079	CNH35_RS03185	NZ_CP023390.1	620544	621191	+	648	protein_coding	HAD family hydrolase && PF13419:Haloacid dehalogenase-like hydrolase	-
CNH35_RS11520	103.707	277.538	-1.41904	0.00170711	0.0543496	CNH35_RS11520	NZ_CP023390.1	2158368	2159618	-	1251	protein_coding	ammonium transporter && PF00909:Ammonium Transporter Family	Ammonium_transp
CNH35_RS07080	270.417	686.103	-1.34282	0.00177316	0.0557915	CNH35_RS07080	NZ_CP023390.1	1351267	1351617	+	351	protein_coding	polymorphic toxin type 50 domain-containing protein && PF15542:Bacterial toxin 50	-
CNH35_RS13555	11297.5	4575.72	1.30391	0.00179315	0.0557915	CNH35_RS13555	NZ_CP023390.1	2535803	2536402	-	600	protein_coding	DsbA family protein && PF13462:Thioredoxin	-
CNH35_RS15380	812.225	322.934	1.33032	0.00189455	0.0581169	lacB	NZ_CP023390.1	2336296	2336811	-	516	protein_coding	galactose-6-phosphate isomerase subunit LacB && PF02502:Ribose/Galactose Isomerase	LacAB_rpiB
CNH35_RS13915	1486.82	3662.64	-1.30058	0.00191034	0.0581169	cntA	NZ_CP023390.1	2600688	2602286	-	1599	protein_coding	staphylopine-dependent metal ABC transporter substrate-binding protein CntA && PF00496:Bacterial extracellular solute-binding proteins, family 5 Middle	-
CNH35_RS06250	29.0748	88.7314	-1.60535	0.00194255	0.0584472	argF	NZ_CP023390.1	1181588	1182589	+	1002	protein_coding	ornithine carbamoyltransferase && PF02729:Aspartate/ornithine carbamoyltransferase, carbamoyl-P binding domain|PF00185:Aspartate/ornithine carbamoyltransferase, Asp/Orn binding domain	-
CNH35_RS11410	841.303	2066.56	-1.2964	0.00207521	0.0617602	CNH35_RS11410	NZ_CP023390.1	2139421	2140749	+	1329	protein_coding	TrkH family potassium uptake protein && PF02386:Cation transport protein	-
CNH35_RS07075	238.432	596.343	-1.32209	0.00217245	0.0639587	CNH35_RS07075	NZ_CP023390.1	1351032	1351226	+	195	protein_coding	hypothetical protein && -	-
CNH35_RS12405	1398.62	569.518	1.29601	0.00220303	0.0641691	lacC	NZ_CP023390.1	2335351	2336283	-	933	protein_coding	tagatose-6-phosphate kinase && PF00294:pfkB family carbohydrate kinase	PfkB
CNH35_RS03010	4530.25	10870.3	-1.26271	0.00247202	0.0712461	rplJ	NZ_CP023390.1	574168	574668	+	501	protein_coding	50S ribosomal protein L10 && PF00466:Ribosomal protein L10	-
CNH35_RS00135	368.311	898.639	-1.28652	0.00254983	0.0727233	adsA	NZ_CP023390.1	31006	33324	+	2319	protein_coding	LPXTG-anchored adenosine synthase AdsA && PF00149:Calcineurin-like phosphoesterase|PF02872:5'-nucleotidase, C-terminal domain	Metallophos
CNH35_RS14895	9986.14	23835	-1.25507	0.00259621	0.0732828	isaB	NZ_CP023390.1	2792220	2792747	-	528	protein_coding	immunodominant staphylococcal antigen IsaB && -	-
CNH35_RS07460	358.618	863.561	-1.26754	0.00293064	0.0818785	pepF	NZ_CP023390.1	1425782	1427596	+	1815	protein_coding	oligoendopeptidase F && PF01432:Peptidase family M3|PF08439:Oligopeptidase F	Peptidase_M3
CNH35_RS12400	1191.2	501.423	1.24812	0.00325914	0.0901365	lacD	NZ_CP023390.1	2334367	2335347	-	981	protein_coding	tagatose-bisphosphate aldolase && PF01791:DeoC/LacD family aldolase	-
CNH35_RS09550	18.4131	57.7795	-1.64292	0.00330135	0.090391	CNH35_RS09550	NZ_CP023390.1	1868974	1869276	+	303	protein_coding	hypothetical protein && -	-
CNH35_RS08710	147.323	360.076	-1.28856	0.00339041	0.091818	CNH35_RS08710	NZ_CP023390.1	1692463	1692609	-	147	protein_coding	SAS049 family protein && -	-
CNH35_RS13895	29.0748	84.6045	-1.53674	0.00342054	0.091818	CNH35_RS13895	NZ_CP023390.1	2597320	2598069	-	750	protein_coding	ABC transporter ATP-binding protein && PF00005:ABC transporter	ABC_tran
CNH35_RS02480	14.5361	48.494	-1.7292	0.0034764	0.0923541	CNH35_RS02480	NZ_CP023390.1	476042	476956	+	915	protein_coding	cysteine synthase family protein && PF00291:Pyridoxal-phosphate dependent enzyme	PALP
CNH35_RS06940	533.083	221.825	1.26449	0.00350797	0.0923541	CNH35_RS06940	NZ_CP023390.1	1332290	1333108	+	819	protein_coding	aquaporin family protein && PF00230:Major intrinsic protein	-
CNH35_RS09650	64.9369	167.143	-1.3622	0.00374836	0.097743	CNH35_RS09650	NZ_CP023390.1	1887185	1887826	-	642	protein_coding	ImmA/IrrE family metallo-endopeptidase && PF06114:IrrE N-terminal-like domain	DUF955
CNH35_RS05210	252.001	102.144	1.30183	0.00384339	0.0992755	CNH35_RS05210	NZ_CP023390.1	1003696	1003983	+	288	protein_coding	hypothetical protein && -	-
CNH35_RS04910	112.43	42.3036	1.40765	0.00394029	0.100827	CNH35_RS04910	NZ_CP023390.1	944196	944837	+	642	protein_coding	L-threonylcarbamoyladenylate synthase && PF01300:Telomere recombination	Sua5_yciO_yrdC
CNH35_RS02410	85.2911	212.539	-1.31594	0.0039899	0.101151	CNH35_RS02410	NZ_CP023390.1	464388	465590	+	1203	protein_coding	GTP-binding protein && PF07683:Cobalamin synthesis protein cobW C-terminal domain|PF02492:CobW/HypB/UreG, nucleotide-binding domain	-
CNH35_RS12390	1176.66	510.709	1.20394	0.00445257	0.110944	CNH35_RS12390	NZ_CP023390.1	2332316	2334028	-	1713	protein_coding	lactose-specific PTS transporter subunit EIIC && PF02378:Phosphotransferase system, EIIC|PF02302:PTS system, Lactose/Cellobiose specific IIB subunit	PTS_IIB
CNH35_RS08095	15.5053	49.5257	-1.66715	0.00447239	0.110944	CNH35_RS08095	NZ_CP023390.1	1577032	1577280	-	249	protein_coding	hypothetical protein && -	-
CNH35_RS00445	9.68985	37.1449	-1.92449	0.00449771	0.110944	CNH35_RS00445	NZ_CP023390.1	96537	97775	+	1239	protein_coding	O-antigen ligase family protein && PF04932:O-Antigen ligase	-
CNH35_RS08855	5586.73	2473.06	1.17567	0.0048186	0.117798	CNH35_RS08855	NZ_CP023390.1	1718865	1719062	+	198	protein_coding	hypothetical protein && -	-
CNH35_RS12480	847.118	369.362	1.19727	0.0048933	0.117956	alsS	NZ_CP023390.1	2348795	2350459	-	1665	protein_coding	acetolactate synthase AlsS && PF02776:Thiamine pyrophosphate enzyme, N-terminal TPP binding domain|PF00205:Thiamine pyrophosphate enzyme, central domain|PF02775:Thiamine pyrophosphate enzyme, C-terminal TPP binding domain	TPP_enzyme_N
CNH35_RS00415	157.985	62.9382	1.32614	0.00491125	0.117956	CNH35_RS00415	NZ_CP023390.1	91595	92221	+	627	protein_coding	MFS transporter && -	-
CNH35_RS07870	390.604	890.386	-1.18845	0.00514035	0.122385	CNH35_RS07870	NZ_CP023390.1	1538440	1539027	-	588	protein_coding	DUF1405 domain-containing protein && PF07187:Protein of unknown function (DUF1405)	-
CNH35_RS09950	167566	74958.3	1.16057	0.0052222	0.123262	CNH35_RS09950	NZ_CP023390.1	1932098	1933060	+	963	protein_coding	peptidylprolyl isomerase && PF00639:PPIC-type PPIASE domain	-
CNH35_RS00925	1099.12	485.947	1.17728	0.00543491	0.127186	CNH35_RS00925	NZ_CP023390.1	211175	211519	-	345	protein_coding	complement inhibitor SCIN family protein && PF11546:Staphylococcal complement inhibitor SCIN	-
CNH35_RS07010	86.2603	207.38	-1.26423	0.00564097	0.130386	CNH35_RS07010	NZ_CP023390.1	1346001	1346207	+	207	protein_coding	hypothetical protein && -	-
CNH35_RS14425	144433	65117.6	1.14928	0.00566691	0.130386	cwrA	NZ_CP023390.1	2702153	2702344	+	192	protein_coding	cell wall inhibition responsive protein CwrA && -	-
CNH35_RS06415	239.401	101.112	1.2425	0.00572733	0.130679	pyrR	NZ_CP023390.1	1213559	1214086	+	528	protein_coding	bifunctional pyr operon transcriptional regulator/uracil phosphoribosyltransferase PyrR && PF00156:Phosphoribosyl transferase domain	Pribosyltran
CNH35_RS14555	131.815	308.49	-1.22589	0.00587826	0.132573	CNH35_RS14555	NZ_CP023390.1	2727832	2728722	-	891	protein_coding	GTP-binding protein && PF02492:CobW/HypB/UreG, nucleotide-binding domain|PF07683:Cobalamin synthesis protein cobW C-terminal domain	-
CNH35_RS07375	1204.77	537.534	1.16415	0.00590719	0.132573	CNH35_RS07375	NZ_CP023390.1	1410392	1411798	+	1407	protein_coding	anthranilate synthase component I && PF04715:Anthranilate synthase component I, N terminal region|PF00425:chorismate binding enzyme	-
CNH35_RS00995	29.0748	79.4459	-1.44611	0.00604755	0.134619	CNH35_RS00995	NZ_CP023390.1	227896	228003	+	108	protein_coding	hypothetical protein && -	-
CNH35_RS02875	191.908	79.4459	1.27111	0.00613063	0.135368	CNH35_RS02875	NZ_CP023390.1	548691	548767	+	77	protein_coding	tRNA-Ile && -	-
CNH35_RS12395	604.807	268.252	1.17253	0.00626011	0.137121	CNH35_RS12395	NZ_CP023390.1	2334034	2334345	-	312	protein_coding	PTS lactose/cellobiose transporter subunit IIA && PF02255:PTS system, Lactose/Cellobiose specific IIA subunit	-
CNH35_RS07220	6301.06	2876.47	1.13127	0.00660378	0.143501	CNH35_RS07220	NZ_CP023390.1	1375780	1376013	+	234	protein_coding	hypothetical protein && -	-
CNH35_RS06225	2.90508	18.5738	-2.62407	0.00696616	0.14769	CNH35_RS06225	NZ_CP023390.1	1177897	1178043	+	147	protein_coding	hypothetical protein && -	-
CNH35_RS13520	34.8903	90.7949	-1.37646	0.00696926	0.14769	CNH35_RS13520	NZ_CP023390.1	2532250	2532432	-	183	protein_coding	hypothetical protein && -	-
CNH35_RS05360	59112.4	27197.4	1.11999	0.00699434	0.14769	CNH35_RS05360	NZ_CP023390.1	1033911	1034228	-	318	protein_coding	DUF5011 domain-containing protein && PF16403:Domain of unknown function (DUF5011)	-
CNH35_RS14830	1929.77	881.1	1.13094	0.00701229	0.14769	CNH35_RS14830	NZ_CP023390.1	2777169	2778593	+	1425	protein_coding	alkaline phosphatase && PF00245:Alkaline phosphatase	-
CNH35_RS12485	8.7206	1.38777878078145e-17	6.14608	0.00724341	0.150578	CNH35_RS12485	NZ_CP023390.1	2350692	2350931	+	240	protein_coding	hypothetical protein && -	-
CNH35_RS01065	1472.28	3202.49	-1.12107	0.00725943	0.150578	CNH35_RS01065	NZ_CP023390.1	240612	241637	+	1026	protein_coding	alcohol dehydrogenase catalytic domain-containing protein && PF08240:Alcohol dehydrogenase GroES-like domain|PF00107:Zinc-binding dehydrogenase	ADH_N
CNH35_RS11065	247.155	549.915	-1.15337	0.00734466	0.151201	sak	NZ_CP023390.1	2091997	2092488	-	492	protein_coding	staphylokinase && PF02821:Staphylokinase/Streptokinase family	-
CNH35_RS00260	126.969	289.919	-1.19034	0.00741833	0.151577	CNH35_RS00260	NZ_CP023390.1	54254	55240	+	987	protein_coding	phosphatidylinositol-specific phospholipase C && PF00388:Phosphatidylinositol-specific phospholipase C, X domain	PI-PLC-X
CNH35_RS06185	593.176	1289.67	-1.12029	0.0078352	0.158909	CNH35_RS06185	NZ_CP023390.1	1172160	1172666	+	507	protein_coding	hypothetical protein && -	-
CNH35_RS10250	7228.63	3371.7	1.10022	0.00818238	0.164524	CNH35_RS10250	NZ_CP023390.1	1967572	1968666	+	1095	protein_coding	aromatic acid exporter family protein && PF06081:Aromatic acid exporter family member 1	-
CNH35_RS03740	17.4438	50.5574	-1.52818	0.00823221	0.164524	sarX	NZ_CP023390.1	721615	721974	+	360	protein_coding	HTH-type transcriptional regulator SarX && -	-
CNH35_RS13945	24670.2	11553.3	1.09446	0.00839272	0.166517	CNH35_RS13945	NZ_CP023390.1	2607919	2609457	+	1539	protein_coding	AbgT family transporter && PF03806:AbgT putative transporter family	-
CNH35_RS13560	3532.9	1650.77	1.09766	0.0085097	0.167623	CNH35_RS13560	NZ_CP023390.1	2536421	2536783	-	363	protein_coding	DUF4467 domain-containing protein && PF14729:Domain of unknown function with cystatin-like fold (DUF4467)	-
CNH35_RS07060	64.9369	23.7324	1.44759	0.00867488	0.169656	CNH35_RS07060	NZ_CP023390.1	1350166	1350303	+	138	protein_coding	hypothetical protein && -	-
CNH35_RS09470	7660.92	3600.74	1.0892	0.00881993	0.171269	CNH35_RS09470	NZ_CP023390.1	1854327	1855328	+	1002	protein_coding	proline dehydrogenase && PF01619:Proline dehydrogenase	-
CNH35_RS11960	3561.98	1672.44	1.09067	0.00892508	0.172091	CNH35_RS11960	NZ_CP023390.1	2239315	2239914	-	600	protein_coding	thymidine kinase && PF00265:Thymidine kinase	TK
CNH35_RS07130	434.22	199.127	1.12428	0.00961306	0.183016	CNH35_RS07130	NZ_CP023390.1	1359312	1359845	+	534	protein_coding	thermonuclease family protein && PF00565:Staphylococcal nuclease homologue	-
CNH35_RS03515	53.3059	125.874	-1.23756	0.00962538	0.183016	mnhB2	NZ_CP023390.1	674883	675308	+	426	protein_coding	Na+/H+ antiporter Mnh2 subunit B && PF04039:Domain related to MnhB subunit of Na+/H+ antiporter	-
CNH35_RS06435	3236.31	1539.34	1.07198	0.0101777	0.192183	CNH35_RS06435	NZ_CP023390.1	1217814	1218914	+	1101	protein_coding	carbamoyl phosphate synthase small subunit && PF00988:Carbamoyl-phosphate synthase small chain, CPSase domain|PF00117:Glutamine amidotransferase class-I	CPSase_sm_chain
CNH35_RS05450	15997.4	7670.91	1.06036	0.0106359	0.198814	CNH35_RS05450	NZ_CP023390.1	1051190	1052485	+	1296	protein_coding	hypothetical protein && -	-
CNH35_RS07735	172.523	373.489	-1.11368	0.0106741	0.198814	norB	NZ_CP023390.1	1507941	1509332	-	1392	protein_coding	multidrug efflux MFS transporter NorB && PF07690:Major Facilitator Superfamily	MFS_1
CNH35_RS00515	719.178	1508.39	-1.06845	0.0109894	0.203304	CNH35_RS00515	NZ_CP023390.1	110270	111814	+	1545	protein_coding	hypothetical protein && -	-
CNH35_RS14135	1880.33	899.671	1.06342	0.0112111	0.20524	CNH35_RS14135	NZ_CP023390.1	2647126	2647818	-	693	protein_coding	GTP pyrophosphokinase family protein && PF04607:Region found in RelA / SpoT proteins	-
CNH35_RS14710	66.8754	152.699	-1.18955	0.011244	0.20524	betA	NZ_CP023390.1	2755410	2757119	-	1710	protein_coding	choline dehydrogenase && PF05199:GMC oxidoreductase|PF00732:GMC oxidoreductase	-
CNH35_RS07200	5727.27	2765.04	1.05052	0.0115419	0.209283	guaC	NZ_CP023390.1	1372619	1373596	+	978	protein_coding	GMP reductase && PF00478:IMP dehydrogenase / GMP reductase domain	-
CNH35_RS09415	994.444	2066.56	-1.05517	0.0116556	0.209954	sasC	NZ_CP023390.1	1838438	1844998	-	6561	protein_coding	LPXTG-anchored repetitive surface protein SasC && PF07564:Domain of Unknown Function (DUF1542)|PF04650:YSIRK type signal peptide	YSIRK_signal
CNH35_RS08970	933.381	1938.62	-1.05439	0.0117658	0.210381	rplT	NZ_CP023390.1	1739248	1739604	-	357	protein_coding	50S ribosomal protein L20 && PF00453:Ribosomal protein L20	-
CNH35_RS12945	126.969	276.506	-1.12203	0.0118741	0.210381	CNH35_RS12945	NZ_CP023390.1	2416379	2417122	-	744	protein_coding	SarA family transcriptional regulator && -	-
CNH35_RS12165	9070.2	4397.24	1.04452	0.0119098	0.210381	CNH35_RS12165	NZ_CP023390.1	2281347	2282453	+	1107	protein_coding	mannitol-1-phosphate 5-dehydrogenase && PF08125:Mannitol dehydrogenase C-terminal domain|PF01232:Mannitol dehydrogenase Rossmann domain	Mannitol_dh_C
CNH35_RS12685	7029.94	14478.3	-1.04229	0.0120192	0.210413	rplC	NZ_CP023390.1	2374869	2375531	-	663	protein_coding	50S ribosomal protein L3 && PF00297:Ribosomal protein L3	-
CNH35_RS03140	5847.46	2836.23	1.04381	0.0120653	0.210413	sdrE	NZ_CP023390.1	609219	612719	+	3501	protein_coding	MSCRAMM family adhesin SdrE && PF00746:LPXTG cell wall anchor motif|PF17210:SdrD B-like domain|PF04650:YSIRK type signal peptide|PF10425:C-terminus of bacterial fibrinogen-binding adhesin|PF17961:Bacterial Ig domain	YSIRK_signal
CNH35_RS00950	1001.23	479.757	1.06121	0.0121627	0.210769	CNH35_RS00950	NZ_CP023390.1	217883	219094	-	1212	protein_coding	acyl-CoA dehydrogenase family protein && PF02771:Acyl-CoA dehydrogenase, N-terminal domain|PF02770:Acyl-CoA dehydrogenase, middle domain|PF00441:Acyl-CoA dehydrogenase, C-terminal domain	-
CNH35_RS12950	683.316	1410.38	-1.04531	0.0128545	0.221356	CNH35_RS12950	NZ_CP023390.1	2417148	2419103	-	1956	protein_coding	helix-turn-helix domain-containing protein && PF12833:Helix-turn-helix domain	-
CNH35_RS13070	138.6	295.077	-1.08944	0.0133211	0.227957	CNH35_RS13070	NZ_CP023390.1	2441776	2441967	-	192	protein_coding	hypothetical protein && -	-
CNH35_RS06165	0.966563	11.3517	-3.39044	0.0134121	0.228089	CNH35_RS06165	NZ_CP023390.1	1170028	1170195	+	168	protein_coding	hypothetical protein && -	-
CNH35_RS09655	73.6601	29.9228	1.29625	0.0135821	0.22867	CNH35_RS09655	NZ_CP023390.1	1887940	1888125	-	186	protein_coding	hypothetical protein && -	-
CNH35_RS13630	161.861	73.2555	1.14248	0.0136133	0.22867	hlgA	NZ_CP023390.1	2547061	2547990	+	930	protein_coding	bi-component gamma-hemolysin HlgAB subunit A && PF07968:Leukocidin/Hemolysin toxin family	-
CNH35_RS01410	88.1988	191.904	-1.12039	0.0139769	0.233345	CNH35_RS01410	NZ_CP023390.1	303797	304687	+	891	protein_coding	5'-nucleotidase%2C lipoprotein e(P4) family && PF03767:HAD superfamily, subfamily IIIB (Acid phosphatase)	-
CNH35_RS11990	18877	9324.78	1.01748	0.0141397	0.234239	CNH35_RS11990	NZ_CP023390.1	2244285	2245544	-	1260	protein_coding	UDP-N-acetylglucosamine 1-carboxyvinyltransferase && PF00275:EPSP synthase (3-phosphoshikimate 1-carboxyvinyltransferase)	EPSP_synthase
CNH35_RS12170	8741.63	17689	-1.01687	0.0142015	0.234239	fmtB	NZ_CP023390.1	2282772	2290208	-	7437	protein_coding	LPXTG-anchored DUF1542 repeat protein FmtB && PF07564:Domain of Unknown Function (DUF1542)|PF04650:YSIRK type signal peptide	YSIRK_signal
CNH35_RS03070	3057	6187.29	-1.01716	0.0143644	0.235507	hchA	NZ_CP023390.1	591512	592390	+	879	protein_coding	protein deglycase HchA && PF01965:DJ-1/PfpI family	DJ-1_PfpI
CNH35_RS00965	221.955	462.218	-1.05786	0.0144669	0.235776	CNH35_RS00965	NZ_CP023390.1	222755	223897	+	1143	protein_coding	PrsW family intramembrane metalloprotease && PF13367:PrsW family intramembrane metalloprotease	-
CNH35_RS11440	35.8595	12.3834	1.52489	0.0145837	0.236274	CNH35_RS11440	NZ_CP023390.1	2143766	2144312	+	547	protein_coding	site-specific integrase && PF00589:Phage integrase family	Phage_integrase
CNH35_RS12385	1214.46	596.343	1.02596	0.0146798	0.236432	lacG	NZ_CP023390.1	2330886	2332298	-	1413	protein_coding	6-phospho-beta-galactosidase && PF00232:Glycosyl hydrolase family 1	Glyco_hydro_1
CNH35_RS04270	4042.72	8153.76	-1.01212	0.0147733	0.236546	trxB	NZ_CP023390.1	823720	824655	+	936	protein_coding	thioredoxin-disulfide reductase && PF07992:Pyridine nucleotide-disulphide oxidoreductase	Pyr_redox_2
CNH35_RS05195	62.0292	138.254	-1.15462	0.0150205	0.237821	CNH35_RS05195	NZ_CP023390.1	1002081	1002401	+	321	protein_coding	YxeA family protein && -	-
CNH35_RS04460	1218.34	598.406	1.02558	0.0150266	0.237821	CNH35_RS04460	NZ_CP023390.1	860189	860449	-	261	protein_coding	hypothetical protein && -	-
CNH35_RS11515	3398.17	1691.01	1.00683	0.0156289	0.24593	CNH35_RS11515	NZ_CP023390.1	2157235	2158185	-	951	protein_coding	LacI family DNA-binding transcriptional regulator && PF13407:Periplasmic binding protein domain|PF00356:Bacterial regulatory proteins, lacI family	LacI
CNH35_RS11880	19887	39786.6	-1.00045	0.0157474	0.246379	atpD	NZ_CP023390.1	2225522	2226934	-	1413	protein_coding	F0F1 ATP synthase subunit beta && PF00006:ATP synthase alpha/beta family, nucleotide-binding domain|PF02874:ATP synthase alpha/beta family, beta-barrel domain	ATP-synt_ab
CNH35_RS15445	486.559	237.301	1.03553	0.0159764	0.248542	CNH35_RS15445	NZ_CP023390.1	1373593	1373697	-	105	protein_coding	hypothetical protein && -	-
CNH35_RS05300	859.719	1727.12	-1.00632	0.0163428	0.252806	CNH35_RS05300	NZ_CP023390.1	1020240	1020659	+	420	protein_coding	MarR family transcriptional regulator && PF01047:MarR family	MarR
CNH35_RS15080	1828.96	3640.98	-0.993247	0.0170053	0.261575	hisA	NZ_CP023390.1	2841092	2841796	-	705	protein_coding	1-(5-phosphoribosyl)-5-((5-phosphoribosylamino)methylideneamino)imidazole-4-carboxamide isomerase && PF00977:Histidine biosynthesis protein	-
CNH35_RS08980	2433.77	4835.72	-0.990497	0.0171675	0.261617	infC	NZ_CP023390.1	1739880	1740407	-	528	protein_coding	translation initiation factor IF-3 && PF00707:Translation initiation factor IF-3, C-terminal domain|PF05198:Translation initiation factor IF-3, N-terminal domain	-
CNH35_RS14905	3905.09	1964.42	0.991212	0.017199	0.261617	CNH35_RS14905	NZ_CP023390.1	2793703	2795577	+	1875	protein_coding	BglG family transcription antiterminator && PF00359:Phosphoenolpyruvate-dependent sugar phosphotransferase system, EIIA 2|PF00874:PRD domain|PF08279:HTH domain	PRD
CNH35_RS00550	7160.79	14152.2	-0.982828	0.0177417	0.26725	adhE	NZ_CP023390.1	116515	119124	+	2610	protein_coding	bifunctional acetaldehyde-CoA/alcohol dehydrogenase && PF00171:Aldehyde dehydrogenase family|PF00465:Iron-containing alcohol dehydrogenase	Aldedh
CNH35_RS15360	257.817	123.81	1.0575	0.0178104	0.26725	CNH35_RS15360	NZ_CP023390.1	1920379	1920587	+	209	protein_coding	hypothetical protein && -	-
CNH35_RS04430	1.93582	13.4152	-2.71384	0.0178622	0.26725	CNH35_RS04430	NZ_CP023390.1	856824	857510	+	687	protein_coding	thermonuclease family protein && PF00565:Staphylococcal nuclease homologue	-
CNH35_RS14345	36.8288	13.4152	1.44887	0.0181211	0.26965	CNH35_RS14345	NZ_CP023390.1	2685413	2685844	+	432	protein_coding	CHAP domain-containing protein && PF05257:CHAP domain	-
CNH35_RS12475	776.363	387.933	1.00071	0.0185159	0.274035	budA	NZ_CP023390.1	2348054	2348758	-	705	protein_coding	acetolactate decarboxylase && PF03306:Alpha-acetolactate decarboxylase	-
CNH35_RS03660	12070	6155.3	0.971512	0.0190997	0.281155	CNH35_RS03660	NZ_CP023390.1	703638	704135	+	498	protein_coding	hypothetical protein && -	-
CNH35_RS15420	71.7216	152.699	-1.0888	0.0200335	0.293325	CNH35_RS15420	NZ_CP023390.1	999086	999148	+	63	protein_coding	hypothetical protein && -	-
CNH35_RS13545	9467.59	4866.67	0.960045	0.0205898	0.298679	CNH35_RS13545	NZ_CP023390.1	2535279	2535530	-	252	protein_coding	type II toxin-antitoxin system Phd/YefM family antitoxin && PF02604:Antitoxin Phd_YefM, type II toxin-antitoxin system	-
CNH35_RS12670	18969.1	36859.6	-0.958383	0.0206174	0.298679	rplB	NZ_CP023390.1	2373078	2373911	-	834	protein_coding	50S ribosomal protein L2 && PF03947:Ribosomal Proteins L2, C-terminal domain|PF00181:Ribosomal Proteins L2, RNA binding domain	Ribosomal_L2_C
CNH35_RS01170	238.432	474.598	-0.99273	0.0211428	0.302069	rbsU	NZ_CP023390.1	261246	262127	-	882	protein_coding	ribose transporter RbsU && PF06800:Sugar transport protein	-
CNH35_RS04905	185.123	88.7314	1.05998	0.0212045	0.302069	CNH35_RS04905	NZ_CP023390.1	943067	944212	+	1146	protein_coding	LeuA family protein && PF00682:HMGL-like	HMGL-like
CNH35_RS03785	2867.03	1474.34	0.959426	0.0212534	0.302069	CNH35_RS03785	NZ_CP023390.1	727475	728164	-	690	protein_coding	DUF1129 family protein && PF06570:Protein of unknown function (DUF1129)	-
CNH35_RS05240	512.728	1004.91	-0.970613	0.0214864	0.302069	CNH35_RS05240	NZ_CP023390.1	1007972	1008523	+	552	protein_coding	GNAT family N-acetyltransferase && PF00583:Acetyltransferase (GNAT) family	Acetyltransf_1
CNH35_RS02125	208.385	414.758	-0.992559	0.021531	0.302069	CNH35_RS02125	NZ_CP023390.1	414434	414685	+	252	protein_coding	GlsB/YeaQ/YmgE family stress response membrane protein && PF04226:Transglycosylase associated protein	-
CNH35_RS00355	47.4905	103.176	-1.11723	0.0217093	0.302069	sirA	NZ_CP023390.1	78502	79494	-	993	protein_coding	staphyloferrin B ABC transporter substrate-binding protein SirA && PF01497:Periplasmic binding protein	Peripla_BP_2
CNH35_RS10315	2453.16	1263.87	0.956726	0.0217576	0.302069	CNH35_RS10315	NZ_CP023390.1	1979699	1979860	-	162	protein_coding	SE1561 family protein && -	-
CNH35_RS00940	314.033	155.794	1.01073	0.021771	0.302069	CNH35_RS00940	NZ_CP023390.1	214222	215406	-	1185	protein_coding	thiolase family protein && PF02803:Thiolase, C-terminal domain|PF00108:Thiolase, N-terminal domain	Thiolase_N
CNH35_RS06590	472.02	924.433	-0.969521	0.0218443	0.302069	CNH35_RS06590	NZ_CP023390.1	1251502	1251735	+	234	protein_coding	acyl carrier protein && PF00550:Phosphopantetheine attachment site	PP-binding
CNH35_RS13670	248.124	121.747	1.02647	0.0219782	0.302393	bioD	NZ_CP023390.1	2555155	2555841	-	687	protein_coding	dethiobiotin synthase && PF13500:AAA domain	-
CNH35_RS00170	3171.37	1640.45	0.950962	0.0223171	0.305521	CNH35_RS00170	NZ_CP023390.1	37219	37974	-	756	protein_coding	sulfite exporter TauE/SafE family protein && PF01925:Sulfite exporter TauE/SafE	-
CNH35_RS13035	16.4746	4.12961	1.9652	0.0230709	0.314269	CNH35_RS13035	NZ_CP023390.1	2436214	2436573	+	360	protein_coding	transposase && PF05598:Transposase domain (DUF772)	-
CNH35_RS13860	16954	8842.96	0.939019	0.0233552	0.316567	CNH35_RS13860	NZ_CP023390.1	2591865	2592131	-	267	protein_coding	Txe/YoeB family addiction module toxin && PF06769:YoeB-like toxin of bacterial type II toxin-antitoxin system	-
CNH35_RS01250	876.196	450.869	0.958365	0.0235511	0.31765	esaA	NZ_CP023390.1	276286	279315	+	3030	protein_coding	type VII secretion protein EsaA && -	-
CNH35_RS13615	168.646	335.315	-0.990952	0.0242075	0.323731	sbi	NZ_CP023390.1	2545215	2546525	+	1311	protein_coding	immunoglobulin-binding protein Sbi && PF02216:B domain|PF11621:C3 binding domain 4 of IgG-bind protein SBI	-
CNH35_RS12440	1883.24	981.178	0.94055	0.0243648	0.323731	CNH35_RS12440	NZ_CP023390.1	2340866	2341714	-	849	protein_coding	aldo/keto reductase && PF00248:Aldo/keto reductase family	Aldo_ket_red
CNH35_RS02085	1516.87	2903.29	-0.936534	0.0244563	0.323731	rpsR	NZ_CP023390.1	409240	409482	+	243	protein_coding	30S ribosomal protein S18 && PF01084:Ribosomal protein S18	-
CNH35_RS14075	7401.16	14111	-0.930982	0.0245737	0.323731	CNH35_RS14075	NZ_CP023390.1	2627840	2632339	-	4500	protein_coding	E domain-containing protein && PF17041:E domain|PF04650:YSIRK type signal peptide|PF18483:Bacterial lectin|PF07501:G5 domain	YSIRK_signal
CNH35_RS10615	141.507	280.633	-0.987138	0.0245932	0.323731	CNH35_RS10615	NZ_CP023390.1	2018015	2018761	-	747	protein_coding	phage antirepressor KilAC domain-containing protein && PF08346:AntA/AntB antirepressor|PF03374:Phage antirepressor protein KilAC domain	ANT
CNH35_RS07005	102.737	208.412	-1.01953	0.0251038	0.327599	CNH35_RS07005	NZ_CP023390.1	1345483	1345707	+	225	protein_coding	hypothetical protein && -	-
CNH35_RS14565	219.047	428.171	-0.966518	0.0254425	0.327599	CNH35_RS14565	NZ_CP023390.1	2730154	2731260	-	1107	protein_coding	NAD(P)-binding domain-containing protein && PF13738:Pyridine nucleotide-disulphide oxidoreductase	-
CNH35_RS07350	1575.99	824.355	0.934825	0.0254636	0.327599	CNH35_RS07350	NZ_CP023390.1	1404810	1405793	+	984	protein_coding	LCP family protein && PF03816:LytR_cpsA_psr family	-
CNH35_RS14825	20.3516	49.5257	-1.27758	0.0254851	0.327599	CNH35_RS14825	NZ_CP023390.1	2776771	2776971	-	201	protein_coding	hypothetical protein && -	-
CNH35_RS12590	2179.83	4147.56	-0.928003	0.0254852	0.327599	rplO	NZ_CP023390.1	2366670	2367110	-	441	protein_coding	50S ribosomal protein L15 && PF00828:Ribosomal proteins 50S-L15, 50S-L18e, 60S-L27A	-
CNH35_RS12160	2516.16	1322.68	0.927699	0.0259732	0.332311	CNH35_RS12160	NZ_CP023390.1	2280913	2281347	+	435	protein_coding	PTS sugar transporter subunit IIA && PF00359:Phosphoenolpyruvate-dependent sugar phosphotransferase system, EIIA 2	PTS_EIIA_2
CNH35_RS09460	6.7821	22.7007	-1.7238	0.0261053	0.332448	CNH35_RS09460	NZ_CP023390.1	1854096	1854215	-	120	protein_coding	hypothetical protein && -	-
CNH35_RS07020	126.969	251.745	-0.986742	0.0265587	0.334894	CNH35_RS07020	NZ_CP023390.1	1347446	1347631	+	186	protein_coding	hypothetical protein && -	-
CNH35_RS12615	5468.48	10335.9	-0.918431	0.0266111	0.334894	rpsH	NZ_CP023390.1	2368794	2369192	-	399	protein_coding	30S ribosomal protein S8 && PF00410:Ribosomal protein S8	-
CNH35_RS12680	17561.8	33157.7	-0.916903	0.0266737	0.334894	rplD	NZ_CP023390.1	2374219	2374842	-	624	protein_coding	50S ribosomal protein L4 && PF00573:Ribosomal protein L4/L1 family	-
CNH35_RS04920	29.0748	66.0334	-1.17978	0.0267866	0.334894	CNH35_RS04920	NZ_CP023390.1	945932	946447	+	516	protein_coding	YbhB/YbcL family Raf kinase inhibitor-like protein && PF01161:Phosphatidylethanolamine-binding protein	-
CNH35_RS05750	1.93582	12.3834	-2.59947	0.0270427	0.336559	CNH35_RS05750	NZ_CP023390.1	1104227	1104388	+	162	protein_coding	DUF1270 domain-containing protein && PF06900:Protein of unknown function (DUF1270)	-
CNH35_RS06255	179.308	348.727	-0.959141	0.0274059	0.339536	arcC	NZ_CP023390.1	1182612	1183544	+	933	protein_coding	carbamate kinase && PF00696:Amino acid kinase family	AA_kinase
CNH35_RS00945	1651.59	872.846	0.919968	0.0278452	0.342744	CNH35_RS00945	NZ_CP023390.1	215436	217697	-	2262	protein_coding	3-hydroxyacyl-CoA dehydrogenase/enoyl-CoA hydratase family protein && PF02737:3-hydroxyacyl-CoA dehydrogenase, NAD binding domain|PF00725:3-hydroxyacyl-CoA dehydrogenase, C-terminal domain|PF00378:Enoyl-CoA hydratase/isomerase	3HCDH_N
CNH35_RS02050	2084.85	1103.95	0.917189	0.0279152	0.342744	CNH35_RS02050	NZ_CP023390.1	405624	406505	+	882	protein_coding	mechanosensitive ion channel family protein && PF00924:Mechanosensitive ion channel	-
CNH35_RS00175	372.188	191.904	0.955218	0.0283437	0.346452	cstR	NZ_CP023390.1	37974	38234	-	261	protein_coding	persulfide-sensing transcriptional repressor CstR && PF02583:Metal-sensitive transcriptional repressor	-
CNH35_RS00865	338.264	643.802	-0.928197	0.0290139	0.352387	CNH35_RS00865	NZ_CP023390.1	196035	197111	+	1077	protein_coding	Gfo/Idh/MocA family oxidoreductase && PF02894:Oxidoreductase family, C-terminal alpha/beta domain|PF01408:Oxidoreductase family, NAD-binding Rossmann fold	GFO_IDH_MocA
CNH35_RS00325	1008.98	1897.35	-0.910999	0.0290867	0.352387	CNH35_RS00325	NZ_CP023390.1	71507	73099	+	1593	protein_coding	L-lactate permease && PF02652:L-lactate permease	-
CNH35_RS00760	676.531	355.949	0.92626	0.0292552	0.352866	CNH35_RS00760	NZ_CP023390.1	169271	170326	+	1056	protein_coding	DUF871 domain-containing protein && PF19200:6-phospho-N-acetylmuramidase, N-terminal|PF05913:6-phospho-N-acetylmuramidase, C-terminal	-
CNH35_RS07265	374.126	709.833	-0.923711	0.0294754	0.353963	CNH35_RS07265	NZ_CP023390.1	1384578	1386224	+	1647	protein_coding	BCCT family transporter && PF02028:BCCT, betaine/carnitine/choline family transporter	-
CNH35_RS03135	5193.22	9682.79	-0.898777	0.02999	0.358571	sdrD	NZ_CP023390.1	604878	608825	+	3948	protein_coding	MSCRAMM family adhesin SdrD && PF17210:SdrD B-like domain|PF17961:Bacterial Ig domain|PF00746:LPXTG cell wall anchor motif|PF10425:C-terminus of bacterial fibrinogen-binding adhesin|PF04650:YSIRK type signal peptide	YSIRK_signal
CNH35_RS01395	23338.5	12539.6	0.896207	0.0302739	0.360391	CNH35_RS01395	NZ_CP023390.1	300845	301669	-	825	protein_coding	formate/nitrite transporter family protein && PF01226:Formate/nitrite transporter	-
CNH35_RS14430	10744.1	5782.85	0.893677	0.0308931	0.36617	CNH35_RS14430	NZ_CP023390.1	2702584	2704992	+	2409	protein_coding	heavy metal translocating P-type ATPase && PF00122:E1-E2 ATPase|PF00403:Heavy-metal-associated domain|PF00702:haloacid dehalogenase-like hydrolase	E1-E2_ATPase
CNH35_RS04475	356.68	672.691	-0.91506	0.0314989	0.371741	CNH35_RS04475	NZ_CP023390.1	861451	862032	+	582	protein_coding	phosphoglycerate mutase family protein && PF00300:Histidine phosphatase superfamily (branch 1)	-
CNH35_RS00655	69.7831	141.35	-1.01693	0.0316734	0.372196	CNH35_RS00655	NZ_CP023390.1	140399	140602	-	204	protein_coding	hypothetical protein && -	-
CNH35_RS00180	366.372	191.904	0.932506	0.0324884	0.380047	cstA	NZ_CP023390.1	38371	39438	+	1068	protein_coding	persulfide response sulfurtransferase CstA && PF01206:Sulfurtransferase TusA|PF13686:DsrE/DsrF/DrsH-like family|PF00581:Rhodanese-like domain	SirA
CNH35_RS08850	77460.2	42012	0.88265	0.032728	0.380047	CNH35_RS08850	NZ_CP023390.1	1718232	1718705	-	474	protein_coding	DUF4930 family protein && PF16284:Domain of unknown function (DUF4930)	-
CNH35_RS07875	743.409	1381.49	-0.893876	0.0328509	0.380047	CNH35_RS07875	NZ_CP023390.1	1539017	1539592	-	576	protein_coding	YpiB family protein && PF08858:IDEAL domain|PF08864:UPF0302 domain	-
CNH35_RS10630	52.3367	107.303	-1.03392	0.0328967	0.380047	CNH35_RS10630	NZ_CP023390.1	2019808	2020041	-	234	protein_coding	helix-turn-helix transcriptional regulator && PF01381:Helix-turn-helix	HTH_3
CNH35_RS15065	2486.11	4587.07	-0.883647	0.0331899	0.381195	CNH35_RS15065	NZ_CP023390.1	2839336	2839515	-	180	protein_coding	hypothetical protein && -	-
CNH35_RS08975	2328.13	4293.03	-0.882789	0.0334064	0.381195	rpmI	NZ_CP023390.1	1739651	1739851	-	201	protein_coding	50S ribosomal protein L35 && PF01632:Ribosomal protein L35	-
CNH35_RS15205	2139.12	3945.34	-0.883088	0.0334137	0.381195	CNH35_RS15205	NZ_CP023390.1	2864729	2865241	-	513	protein_coding	HdeD family acid-resistance protein && PF03729:Short repeat of unknown function (DUF308)	-
CNH35_RS14130	8637.92	4711.91	0.874354	0.0347215	0.39447	CNH35_RS14130	NZ_CP023390.1	2646197	2646961	-	765	protein_coding	MerR family transcriptional regulator && PF13411:MerR HTH family regulatory protein	-
CNH35_RS03030	35277.6	64556.4	-0.871803	0.0349051	0.394918	rpoC	NZ_CP023390.1	579792	583388	+	3597	protein_coding	DNA-directed RNA polymerase subunit beta' && PF04983:RNA polymerase Rpb1, domain 3|PF04998:RNA polymerase Rpb1, domain 5|PF04997:RNA polymerase Rpb1, domain 1|PF00623:RNA polymerase Rpb1, domain 2|PF05000:RNA polymerase Rpb1, domain 4	-
CNH35_RS01465	676.531	364.203	0.8932	0.0351829	0.396148	CNH35_RS01465	NZ_CP023390.1	314217	315077	+	861	protein_coding	ROK family protein && PF00480:ROK family	ROK
CNH35_RS02890	7406.97	4047.48	0.871842	0.0353031	0.396148	CNH35_RS02890	NZ_CP023390.1	552569	553951	-	1383	protein_coding	PLP-dependent aminotransferase family protein && PF00155:Aminotransferase class I and II|PF00392:Bacterial regulatory proteins, gntR family	Aminotran_1_2
CNH35_RS07085	18.4131	43.3353	-1.22892	0.035482	0.396529	CNH35_RS07085	NZ_CP023390.1	1351624	1351815	+	192	protein_coding	hypothetical protein && -	-
CNH35_RS01060	3758.73	6846.56	-0.86511	0.0367521	0.409054	CNH35_RS01060	NZ_CP023390.1	239903	240619	+	717	protein_coding	2-C-methyl-D-erythritol 4-phosphate cytidylyltransferase && PF01128:2-C-methyl-D-erythritol 4-phosphate cytidylyltransferase	-
CNH35_RS14760	97.8913	188.809	-0.946733	0.0374166	0.414764	CNH35_RS14760	NZ_CP023390.1	2765595	2766965	-	1371	protein_coding	CitMHS family transporter && PF03600:Citrate transporter	-
CNH35_RS12625	3036.64	5518.73	-0.861829	0.0375835	0.414934	rplE	NZ_CP023390.1	2369432	2369971	-	540	protein_coding	50S ribosomal protein L5 && PF00673:ribosomal L5P family C-terminus|PF00281:Ribosomal protein L5	-
CNH35_RS05770	62.9984	124.842	-0.985211	0.0380847	0.418479	CNH35_RS05770	NZ_CP023390.1	1105554	1106327	+	774	protein_coding	AAA family ATPase && PF13479:AAA domain	-
CNH35_RS13665	231.647	121.747	0.927391	0.0382352	0.418479	bioA	NZ_CP023390.1	2553819	2555177	-	1359	protein_coding	adenosylmethionine--8-amino-7-oxononanoate transaminase && PF00202:Aminotransferase class-III	Aminotran_3
CNH35_RS10910	32127.6	17750.9	0.855915	0.0383631	0.418479	CNH35_RS10910	NZ_CP023390.1	2069268	2069828	+	561	protein_coding	cysteine hydrolase && PF00857:Isochorismatase family	Isochorismatase
CNH35_RS07195	2170.14	3928.83	-0.856273	0.0390744	0.423412	rpsN	NZ_CP023390.1	1372193	1372462	+	270	protein_coding	30S ribosomal protein S14 && PF00253:Ribosomal protein S14p/S29e	Ribosomal_S14
CNH35_RS13265	6966.94	3853.51	0.85433	0.0391246	0.423412	CNH35_RS13265	NZ_CP023390.1	2479657	2481039	-	1383	protein_coding	zinc ribbon domain-containing protein && -	-
CNH35_RS13090	1586.65	873.878	0.860397	0.0395387	0.426209	CNH35_RS13090	NZ_CP023390.1	2444469	2446073	-	1605	protein_coding	alpha-glucoside-specific PTS transporter subunit IIBC && PF00367:phosphotransferase system, EIIB|PF02378:Phosphotransferase system, EIIC	-
CNH35_RS12640	7438.96	13408.4	-0.849949	0.0398687	0.426607	rpsQ	NZ_CP023390.1	2370751	2371014	-	264	protein_coding	30S ribosomal protein S17 && PF00366:Ribosomal protein S17	-
CNH35_RS14595	3624.98	2006.72	0.853097	0.0398873	0.426607	CNH35_RS14595	NZ_CP023390.1	2733965	2735029	+	1065	protein_coding	quinone-dependent dihydroorotate dehydrogenase && PF01180:Dihydroorotate dehydrogenase	DHO_dh
CNH35_RS14045	258.786	476.662	-0.880866	0.0403419	0.428383	CNH35_RS14045	NZ_CP023390.1	2623131	2624939	+	1809	protein_coding	phospho-sugar mutase && PF02879:Phosphoglucomutase/phosphomannomutase, alpha/beta/alpha domain II|PF02878:Phosphoglucomutase/phosphomannomutase, alpha/beta/alpha domain I|PF00408:Phosphoglucomutase/phosphomannomutase, C-terminal domain|PF02880:Phosphoglucomutase/phosphomannomutase, alpha/beta/alpha domain III	PGM_PMM_II
CNH35_RS01910	949.858	522.058	0.863358	0.0403663	0.428383	mepA	NZ_CP023390.1	377048	378403	+	1356	protein_coding	multidrug efflux MATE transporter MepA && PF01554:MatE	MatE
CNH35_RS13485	4345.13	2412.19	0.849026	0.0406609	0.429049	CNH35_RS13485	NZ_CP023390.1	2521723	2525412	-	3690	protein_coding	nitrate reductase subunit alpha && PF14710:Respiratory nitrate reductase alpha N-terminal|PF01568:Molydopterin dinucleotide binding domain|PF00384:Molybdopterin oxidoreductase	-
CNH35_RS14705	1235.79	681.976	0.857526	0.0408389	0.429049	CNH35_RS14705	NZ_CP023390.1	2754920	2755132	-	213	protein_coding	sterile alpha motif-like domain-containing protein && PF06855:YozE SAM-like fold	-
CNH35_RS01520	10.6591	28.8911	-1.42747	0.0409935	0.429049	CNH35_RS01520	NZ_CP023390.1	324478	324657	+	180	protein_coding	hypothetical protein && -	-
CNH35_RS15385	157.985	81.5093	0.953747	0.0410558	0.429049	lacA	NZ_CP023390.1	2336827	2337255	-	429	protein_coding	galactose-6-phosphate isomerase subunit LacA && PF02502:Ribose/Galactose Isomerase	LacAB_rpiB
CNH35_RS00645	3330.33	5980.94	-0.844683	0.0414392	0.431409	CNH35_RS00645	NZ_CP023390.1	137245	138732	+	1488	protein_coding	aldehyde dehydrogenase family protein && PF00171:Aldehyde dehydrogenase family	Aldedh
CNH35_RS13390	19189.1	10706.3	0.841827	0.0416954	0.432432	CNH35_RS13390	NZ_CP023390.1	2502765	2504207	-	1443	protein_coding	sucrose-specific PTS transporter subunit IIBC && PF00367:phosphotransferase system, EIIB|PF02378:Phosphotransferase system, EIIC	-
CNH35_RS06430	4754.15	2656.71	0.83952	0.0428554	0.442785	CNH35_RS06430	NZ_CP023390.1	1216538	1217812	+	1275	protein_coding	dihydroorotase && PF01979:Amidohydrolase family	Amidohydro_1
CNH35_RS14655	14211.1	25294.9	-0.831826	0.0440968	0.453899	CNH35_RS14655	NZ_CP023390.1	2743830	2744789	-	960	protein_coding	L-lactate dehydrogenase && PF02866:lactate/malate dehydrogenase, alpha/beta C-terminal domain|PF00056:lactate/malate dehydrogenase, NAD binding domain	-
CNH35_RS09645	443.912	243.491	0.866096	0.0449564	0.457525	CNH35_RS09645	NZ_CP023390.1	1886416	1886967	+	552	protein_coding	hypothetical protein && -	-
CNH35_RS12665	12237.7	21730.3	-0.828369	0.0449974	0.457525	rpsS	NZ_CP023390.1	2372733	2373011	-	279	protein_coding	30S ribosomal protein S19 && PF00203:Ribosomal protein S19	-
CNH35_RS03655	73.6601	36.1132	1.02598	0.0450973	0.457525	dhaM	NZ_CP023390.1	703160	703522	+	363	protein_coding	dihydroxyacetone kinase phosphoryl donor subunit DhaM && PF03610:PTS system fructose IIA component	EIIA-man
CNH35_RS03210	5.81285	18.5738	-1.6541	0.0451175	0.457525	CNH35_RS03210	NZ_CP023390.1	626129	626494	+	366	protein_coding	protein VraC && -	-
CNH35_RS02205	2417.3	4294.06	-0.828914	0.0455893	0.460604	CNH35_RS02205	NZ_CP023390.1	426645	427913	+	1269	protein_coding	purine permease && PF00860:Permease family	-
CNH35_RS08125	647.454	360.076	0.846268	0.0460586	0.461172	CNH35_RS08125	NZ_CP023390.1	1583010	1584659	-	1650	protein_coding	alpha-glucosidase && PF00128:Alpha amylase, catalytic domain|PF16657:Maltogenic Amylase, C-terminal domain	-
CNH35_RS10650	2880.6	1621.88	0.828654	0.046125	0.461172	CNH35_RS10650	NZ_CP023390.1	2022127	2023173	+	1047	protein_coding	site-specific integrase && PF14659:Phage integrase, N-terminal SAM-like domain|PF14657:Arm DNA-binding domain|PF00589:Phage integrase family	Phage_integrase
CNH35_RS02675	1355	2408.06	-0.829513	0.0461509	0.461172	CNH35_RS02675	NZ_CP023390.1	517666	518439	+	774	protein_coding	TatD family hydrolase && PF01026:TatD related DNase	-
CNH35_RS12690	6668.41	11786.5	-0.821706	0.0468823	0.464601	rpsJ	NZ_CP023390.1	2375559	2375867	-	309	protein_coding	30S ribosomal protein S10 && PF00338:Ribosomal protein S10p/S20e	Ribosomal_S10
CNH35_RS01125	453.604	250.713	0.8551	0.0469089	0.464601	CNH35_RS01125	NZ_CP023390.1	255343	256047	-	705	protein_coding	GntR family transcriptional regulator && PF00392:Bacterial regulatory proteins, gntR family|PF07702:UTRA domain	UTRA
CNH35_RS12655	15520.5	27410	-0.820517	0.0470031	0.464601	rpsC	NZ_CP023390.1	2371674	2372327	-	654	protein_coding	30S ribosomal protein S3 && PF07650:KH domain|PF00189:Ribosomal protein S3, C-terminal domain	-
CNH35_RS06280	61.0599	28.8911	1.07652	0.047268	0.46496	CNH35_RS06280	NZ_CP023390.1	1187971	1188044	-	74	protein_coding	tRNA-Arg && -	-
CNH35_RS13475	789.933	441.583	0.838879	0.0475502	0.46496	narJ	NZ_CP023390.1	2519606	2520181	-	576	protein_coding	nitrate reductase molybdenum cofactor assembly chaperone && PF02613:Nitrate reductase delta subunit	-
CNH35_RS08600	297.556	163.016	0.867684	0.0475589	0.46496	sel26	NZ_CP023390.1	1668169	1668921	-	753	protein_coding	staphylococcal enterotoxin type 26 && PF02876:Staphylococcal/Streptococcal toxin, beta-grasp domain|PF01123:Staphylococcal/Streptococcal toxin, OB-fold domain	-
CNH35_RS03530	369.28	661.342	-0.840449	0.0477186	0.46496	mnhE2	NZ_CP023390.1	677136	677618	+	483	protein_coding	Na+/H+ antiporter Mnh2 subunit E && PF01899:Na+/H+ ion antiporter subunit	-
CNH35_RS09545	7292.6	12834.7	-0.815535	0.0485094	0.470988	CNH35_RS09545	NZ_CP023390.1	1868001	1868714	-	714	protein_coding	transaldolase && PF00923:Transaldolase/Fructose-6-phosphate aldolase	-
CNH35_RS13960	289.802	158.889	0.866572	0.048778	0.471923	CNH35_RS13960	NZ_CP023390.1	2610880	2611299	-	420	protein_coding	DUF1433 domain-containing protein && PF07252:Protein of unknown function (DUF1433)	-
CNH35_RS08155	1236.76	698.484	0.824158	0.0494622	0.47608	prli42	NZ_CP023390.1	1589348	1589527	+	180	protein_coding	stressosome-associated protein Prli42 && -	-
CNH35_RS07380	420.65	234.205	0.844531	0.0495844	0.47608	CNH35_RS07380	NZ_CP023390.1	1411795	1412361	+	567	protein_coding	aminodeoxychorismate/anthranilate synthase component II && PF00117:Glutamine amidotransferase class-I	GATase
CNH35_RS07880	2792.39	4905.88	-0.812979	0.0497293	0.47608	CNH35_RS07880	NZ_CP023390.1	1539606	1540850	-	1245	protein_coding	hypothetical protein && -	-
CNH35_RS15085	2245.74	3945.34	-0.812921	0.0499508	0.476534	hisH	NZ_CP023390.1	2841789	2842367	-	579	protein_coding	imidazole glycerol phosphate synthase subunit HisH && PF00117:Glutamine amidotransferase class-I	GATase

## Sheet: T331I_VanvsNew_Van_deg_all
gene_id	T331I_Van	New_Van	log2FoldChange	pvalue	padj	gene_name	gene_chr	gene_start	gene_end	gene_strand	gene_length	gene_biotype	gene_description	tf_family
CNH35_RS08995	55.0055	10819.3	-7.61865	4.1547e-41	1.13216e-37	CNH35_RS08995	NZ_CP023390.1	1744690	1744812	-	123	protein_coding	hypothetical protein && -	-
CNH35_RS03220	3489.87	486571	-7.12331	2.31927e-40	3.16e-37	vraX	NZ_CP023390.1	626967	627134	-	168	protein_coding	C1q-binding complement inhibitor VraX && PF17412:Family of unknown function	-
CNH35_RS14425	737.373	84076.9	-6.83309	5.73118e-38	5.20582e-35	cwrA	NZ_CP023390.1	2702153	2702344	+	192	protein_coding	cell wall inhibition responsive protein CwrA && -	-
CNH35_RS15100	31.9636	4925.55	-7.26567	7.96427e-37	5.42566e-34	hisD	NZ_CP023390.1	2843940	2845190	-	1251	protein_coding	histidinol dehydrogenase && PF00815:Histidinol dehydrogenase	-
CNH35_RS15105	21.3285	2831.19	-7.04938	1.08619e-33	5.91971e-31	hisG	NZ_CP023390.1	2845183	2845797	-	615	protein_coding	ATP phosphoribosyltransferase && PF01634:ATP phosphoribosyltransferase	-
CNH35_RS10775	570.77	40280.9	-6.14094	8.29108e-33	3.76553e-30	CNH35_RS10775	NZ_CP023390.1	2040751	2041281	-	531	protein_coding	DUF3267 domain-containing protein && PF11667:Putative zincin peptidase	-
CNH35_RS10700	246.424	17258.7	-6.1298	2.65744e-32	1.0345e-29	liaF	NZ_CP023390.1	2030865	2031566	-	702	protein_coding	cell wall-active antibiotics response protein LiaF && PF09922:Cell wall-active antibiotics response 4TMS YvqF	-
CNH35_RS01955	65.6401	5113.44	-6.28263	1.18727e-31	4.04415e-29	CNH35_RS01955	NZ_CP023390.1	385619	386473	+	855	protein_coding	EfeM/EfeO family lipoprotein && PF09375:Imelysin	-
CNH35_RS15095	67.4125	5001.16	-6.21218	3.59617e-31	1.08884e-28	CNH35_RS15095	NZ_CP023390.1	2842911	2843924	-	1014	protein_coding	histidinol-phosphate aminotransferase family protein && PF00155:Aminotransferase class I and II	Aminotran_1_2
CNH35_RS08990	3839.03	209643	-5.77103	2.06203e-30	5.61902e-28	thrS	NZ_CP023390.1	1742555	1744492	-	1938	protein_coding	threonine--tRNA ligase && PF03129:Anticodon binding domain|PF07973:Threonyl and Alanyl tRNA synthetase second additional domain|PF02824:TGS domain|PF00587:tRNA synthetase class II core domain (G, H, P, S and T)	tRNA-synt_2b
CNH35_RS10705	237.562	13672	-5.84653	3.21131e-30	7.9553e-28	CNH35_RS10705	NZ_CP023390.1	2031581	2031967	-	387	protein_coding	hypothetical protein && -	-
CNH35_RS14495	452.02	22588.8	-5.64295	4.14381e-29	9.40991e-27	CNH35_RS14495	NZ_CP023390.1	2719476	2720531	-	1056	protein_coding	PTS transporter subunit IIC && PF13303:Phosphotransferase system, EIIC	-
CNH35_RS02035	65.6401	3858.06	-5.87622	1.02687e-28	2.15248e-26	CNH35_RS02035	NZ_CP023390.1	402855	403958	-	1104	protein_coding	aminotransferase class I/II-fold pyridoxal phosphate-dependent enzyme && PF01053:Cys/Met metabolism PLP-dependent enzyme	Cys_Met_Meta_PP
CNH35_RS10780	579.632	24148.9	-5.38058	2.678e-27	5.21254e-25	rlmD	NZ_CP023390.1	2041451	2042812	-	1362	protein_coding	23S rRNA (uracil(1939)-C(5))-methyltransferase RlmD && PF05958:tRNA (Uracil-5-)-methyltransferase	-
CNH35_RS02555	42471.5	1174.09	5.1767	3.80521e-26	6.9128e-24	treP	NZ_CP023390.1	493809	495236	+	1428	protein_coding	PTS system trehalose-specific EIIBC component && PF00367:phosphotransferase system, EIIB|PF02378:Phosphotransferase system, EIIC	-
CNH35_RS15090	24.8735	1500.77	-5.91238	4.65394e-26	7.64456e-24	hisB	NZ_CP023390.1	2842364	2842942	-	579	protein_coding	imidazoleglycerol-phosphate dehydratase HisB && PF00475:Imidazoleglycerol-phosphate dehydratase	-
CNH35_RS01960	104.633	4378.26	-5.38639	4.76908e-26	7.64456e-24	efeB	NZ_CP023390.1	386470	387699	+	1230	protein_coding	iron uptake transporter deferrochelatase/peroxidase subunit && PF04261:Dyp-type peroxidase family	-
CNH35_RS15110	56.7779	2582.94	-5.50647	9.04075e-26	1.36867e-23	CNH35_RS15110	NZ_CP023390.1	2845815	2846633	-	819	protein_coding	ATP phosphoribosyltransferase regulatory subunit && PF13393:Histidyl-tRNA synthetase	-
CNH35_RS15085	23.101	1307.25	-5.81967	3.61579e-25	5.1858e-23	hisH	NZ_CP023390.1	2841789	2842367	-	579	protein_coding	imidazole glycerol phosphate synthase subunit HisH && PF00117:Glutamine amidotransferase class-I	GATase
CNH35_RS05360	1065.26	34410.3	-5.01351	6.6827e-25	9.10518e-23	CNH35_RS05360	NZ_CP023390.1	1033911	1034228	-	318	protein_coding	DUF5011 domain-containing protein && PF16403:Domain of unknown function (DUF5011)	-
CNH35_RS01965	69.1849	2779.28	-5.32725	7.30533e-25	9.47953e-23	CNH35_RS01965	NZ_CP023390.1	387680	389392	+	1713	protein_coding	FTR1 family protein && PF03239:Iron permease FTR1 family	-
CNH35_RS03420	425.435	14051.7	-5.04553	8.51057e-25	1.05415e-22	adhP	NZ_CP023390.1	657833	658843	+	1011	protein_coding	alcohol dehydrogenase AdhP && PF08240:Alcohol dehydrogenase GroES-like domain|PF00107:Zinc-binding dehydrogenase	ADH_zinc_N
CNH35_RS01950	299.596	9835.91	-5.03678	1.4341e-24	1.69909e-22	CNH35_RS01950	NZ_CP023390.1	384806	385351	+	546	protein_coding	GNAT family N-acetyltransferase && PF13302:Acetyltransferase (GNAT) domain	-
CNH35_RS08855	92.2263	3252.09	-5.13942	4.4848e-24	5.09212e-22	CNH35_RS08855	NZ_CP023390.1	1718865	1719062	+	198	protein_coding	hypothetical protein && -	-
CNH35_RS13085	342.133	10425.5	-4.92926	7.20315e-24	7.85144e-22	CNH35_RS13085	NZ_CP023390.1	2443873	2444403	+	531	protein_coding	hypothetical protein && -	-
CNH35_RS02540	1834.47	53169.8	-4.85714	7.82734e-24	8.20365e-22	gltB	NZ_CP023390.1	486997	491496	+	4500	protein_coding	glutamate synthase large subunit && PF01645:Conserved region in glutamate synthase|PF01493:GXGXG motif|PF04898:Glutamate synthase central domain|PF00310:Glutamine amidotransferases class-II	GATase_2
CNH35_RS07145	218.066	6138.05	-4.81469	8.80669e-23	8.88823e-21	CNH35_RS07145	NZ_CP023390.1	1361802	1363184	-	1383	protein_coding	aspartate kinase && PF00696:Amino acid kinase family	AA_kinase
CNH35_RS11580	327.954	8859.82	-4.75555	1.26169e-22	1.2279e-20	ilvD	NZ_CP023390.1	2169452	2171140	+	1689	protein_coding	dihydroxy-acid dehydratase && PF00920:Dehydratase family	ILVD_EDD
CNH35_RS13990	2222.63	56661.2	-4.672	1.52613e-22	1.43404e-20	CNH35_RS13990	NZ_CP023390.1	2613764	2613955	-	192	protein_coding	hypothetical protein && -	-
CNH35_RS10305	2655.09	67474.9	-4.6675	1.61326e-22	1.46538e-20	sgtB	NZ_CP023390.1	1977903	1978712	-	810	protein_coding	monofunctional peptidoglycan glycosyltransferase SgtB && PF00912:Transglycosylase	-
CNH35_RS10690	1510.13	38414.5	-4.66887	1.68494e-22	1.48112e-20	vraR	NZ_CP023390.1	2029206	2029835	-	630	protein_coding	two-component system response regulator VraR && PF00072:Response regulator receiver domain|PF00196:Bacterial regulatory proteins, luxR family	Response_reg
CNH35_RS03570	978.417	24725.5	-4.65935	2.13213e-22	1.81565e-20	CNH35_RS03570	NZ_CP023390.1	685216	685966	-	751	protein_coding	M50 family metallopeptidase && PF13398:Peptidase M50B-like	-
CNH35_RS10695	1125.52	27900.9	-4.6316	3.2308e-22	2.66786e-20	CNH35_RS10695	NZ_CP023390.1	2029825	2030868	-	1044	protein_coding	sensor histidine kinase && PF07730:Histidine kinase|PF02518:Histidine kinase-, DNA gyrase B-, and HSP90-like ATPase	HisKA_3
CNH35_RS15080	26.6461	1064.64	-5.31797	3.84525e-22	3.06856e-20	hisA	NZ_CP023390.1	2841092	2841796	-	705	protein_coding	1-(5-phosphoribosyl)-5-((5-phosphoribosylamino)methylideneamino)imidazole-4-carboxamide isomerase && PF00977:Histidine biosynthesis protein	-
CNH35_RS04030	209.204	5533.21	-4.72487	3.94127e-22	3.06856e-20	hisC	NZ_CP023390.1	776412	777470	+	1059	protein_coding	histidinol-phosphate transaminase && PF00155:Aminotransferase class I and II	Aminotran_1_2
CNH35_RS01395	615.079	13585.7	-4.46509	7.27913e-21	5.5099e-19	CNH35_RS01395	NZ_CP023390.1	300845	301669	-	825	protein_coding	formate/nitrite transporter family protein && PF01226:Formate/nitrite transporter	-
CNH35_RS02030	99.3159	2504.51	-4.6558	7.60588e-21	5.60163e-19	CNH35_RS02030	NZ_CP023390.1	401698	402858	-	1161	protein_coding	PLP-dependent aspartate aminotransferase family protein && PF01053:Cys/Met metabolism PLP-dependent enzyme	Cys_Met_Meta_PP
CNH35_RS14490	25511.7	1249.7	4.35134	2.36181e-20	1.69367e-18	isaA	NZ_CP023390.1	2718167	2718868	-	702	protein_coding	lytic transglycosylase IsaA && PF01464:Transglycosylase SLT domain	-
CNH35_RS02545	811.813	16466	-4.34213	4.35934e-20	3.04595e-18	CNH35_RS02545	NZ_CP023390.1	491514	492977	+	1464	protein_coding	glutamate synthase subunit beta && PF07992:Pyridine nucleotide-disulphide oxidoreductase|PF14691:Dihydroprymidine dehydrogenase domain II, 4Fe-4S cluster	Pyr_redox_2
CNH35_RS08850	2266.93	45090.8	-4.314	4.55137e-20	3.10062e-18	CNH35_RS08850	NZ_CP023390.1	1718232	1718705	-	474	protein_coding	DUF4930 family protein && PF16284:Domain of unknown function (DUF4930)	-
CNH35_RS02560	11862.6	601.416	4.30157	7.04483e-20	4.68223e-18	treC	NZ_CP023390.1	495300	496940	+	1641	protein_coding	alpha%2Calpha-phosphotrehalase && PF00128:Alpha amylase, catalytic domain	-
CNH35_RS07265	4400.88	217.75	4.33611	7.90491e-20	5.12878e-18	CNH35_RS07265	NZ_CP023390.1	1384578	1386224	+	1647	protein_coding	BCCT family transporter && PF02028:BCCT, betaine/carnitine/choline family transporter	-
CNH35_RS15480	191.48	4027.32	-4.39428	8.35927e-20	5.29744e-18	hisF	NZ_CP023390.1	2839708	2841095	-	1388	protein_coding	imidazole glycerol phosphate synthase subunit HisF && PF01503:Phosphoribosyl-ATP pyrophosphohydrolase|PF01502:Phosphoribosyl-AMP cyclohydrolase|PF00977:Histidine biosynthesis protein	-
CNH35_RS11585	535.322	10496.6	-4.29328	1.18368e-19	7.33073e-18	ilvB	NZ_CP023390.1	2171168	2172937	+	1770	protein_coding	biosynthetic-type acetolactate synthase large subunit && PF00205:Thiamine pyrophosphate enzyme, central domain|PF02775:Thiamine pyrophosphate enzyme, C-terminal TPP binding domain|PF02776:Thiamine pyrophosphate enzyme, N-terminal TPP binding domain	TPP_enzyme_N
CNH35_RS09310	1494.18	27605.8	-4.20752	2.55502e-19	1.52209e-17	CNH35_RS09310	NZ_CP023390.1	1814675	1815766	-	1092	protein_coding	bifunctional 3-deoxy-7-phosphoheptulonate synthase/chorismate mutase && PF01817:Chorismate mutase type II|PF00793:DAHP synthetase I family	-
CNH35_RS03910	8144.14	149553	-4.19875	2.5694e-19	1.52209e-17	CNH35_RS03910	NZ_CP023390.1	749355	751313	+	1959	protein_coding	fructose-specific PTS transporter subunit EIIC && PF00359:Phosphoenolpyruvate-dependent sugar phosphotransferase system, EIIA 2|PF02378:Phosphotransferase system, EIIC|PF02302:PTS system, Lactose/Cellobiose specific IIB subunit	PTS_EIIA_2
CNH35_RS12955	4739.4	255.552	4.21222	4.42241e-19	2.56406e-17	CNH35_RS12955	NZ_CP023390.1	2419713	2420516	+	804	protein_coding	CHAP domain-containing protein && PF05257:CHAP domain	-
CNH35_RS13500	365.174	6779.56	-4.2144	5.67411e-19	3.22124e-17	nirB	NZ_CP023390.1	2527008	2529413	-	2406	protein_coding	nitrite reductase large subunit NirB && PF03460:Nitrite/Sulfite reductase ferredoxin-like half domain|PF07992:Pyridine nucleotide-disulphide oxidoreductase|PF18267:Rubredoxin NAD+ reductase C-terminal domain|PF01077:Nitrite and sulphite reductase 4Fe-4S domain|PF04324:BFD-like [2Fe-2S] binding domain	Pyr_redox_2
CNH35_RS14830	46.1433	1123.31	-4.60426	6.01221e-19	3.34352e-17	CNH35_RS14830	NZ_CP023390.1	2777169	2778593	+	1425	protein_coding	alkaline phosphatase && PF00245:Alkaline phosphatase	-
CNH35_RS04735	687.747	12419.4	-4.17451	6.53954e-19	3.56405e-17	CNH35_RS04735	NZ_CP023390.1	901809	903125	+	1317	protein_coding	Na+/H+ antiporter family protein && PF13726:Na+-H+ antiporter family|PF03553:Na+/H+ antiporter family	-
CNH35_RS15445	1.83144	283.199	-7.23615	9.30132e-19	4.96982e-17	CNH35_RS15445	NZ_CP023390.1	1373593	1373697	-	105	protein_coding	hypothetical protein && -	-
CNH35_RS14670	797.634	13714.9	-4.10381	1.76303e-18	9.23898e-17	CNH35_RS14670	NZ_CP023390.1	2747006	2748343	-	1338	protein_coding	aspartate aminotransferase family protein && PF00202:Aminotransferase class-III	Aminotran_3
CNH35_RS02900	1067.04	18112.9	-4.08529	1.82611e-18	9.38894e-17	pdxT	NZ_CP023390.1	554946	555506	+	561	protein_coding	pyridoxal 5'-phosphate synthase glutaminase subunit PdxT && PF01174:SNO glutamine amidotransferase family	-
CNH35_RS10055	262.376	4678.43	-4.15612	2.04438e-18	1.03165e-16	CNH35_RS10055	NZ_CP023390.1	1950909	1952366	-	1458	protein_coding	ABC transporter permease subunit && PF00497:Bacterial extracellular solute-binding proteins, family 3|PF00528:Binding-protein-dependent transport system inner membrane component	BPD_transp_1
CNH35_RS02475	430.752	7376.5	-4.09789	2.99564e-18	1.4842e-16	CNH35_RS02475	NZ_CP023390.1	474488	475825	+	1338	protein_coding	sodium-dependent transporter && PF00209:Sodium:neurotransmitter symporter family	SNF
CNH35_RS03900	3991.46	65467.4	-4.03578	3.32442e-18	1.61769e-16	CNH35_RS03900	NZ_CP023390.1	747668	748432	+	765	protein_coding	DeoR/GlpR family DNA-binding transcription regulator && PF00455:DeoR C terminal sensor domain|PF08220:DeoR-like helix-turn-helix domain	DeoR
CNH35_RS00055	23.101	635.833	-4.78002	4.06859e-18	1.94507e-16	CNH35_RS00055	NZ_CP023390.1	14729	15424	+	696	protein_coding	AzlC family ABC transporter permease && PF03591:AzlC protein	-
CNH35_RS04740	242.879	4216.34	-4.11747	4.30769e-18	2.02387e-16	CNH35_RS04740	NZ_CP023390.1	903144	903518	+	375	protein_coding	PaaI family thioesterase && PF03061:Thioesterase superfamily	4HBT
CNH35_RS03905	2896.13	46281.9	-3.99823	6.06509e-18	2.80125e-16	pfkB	NZ_CP023390.1	748429	749349	+	921	protein_coding	1-phosphofructokinase && PF00294:pfkB family carbohydrate kinase	PfkB
CNH35_RS05445	2697.62	161.328	4.06235	7.11829e-18	3.23289e-16	graF	NZ_CP023390.1	1050904	1051038	-	135	protein_coding	glycopeptide resistance-associated protein GraF && -	-
CNH35_RS06590	4267.95	274.735	3.95669	2.1158e-17	9.45175e-16	CNH35_RS06590	NZ_CP023390.1	1251502	1251735	+	234	protein_coding	acyl carrier protein && PF00550:Phosphopantetheine attachment site	PP-binding
CNH35_RS15065	81.5918	1447.17	-4.14802	3.61146e-17	1.58729e-15	CNH35_RS15065	NZ_CP023390.1	2839336	2839515	-	180	protein_coding	hypothetical protein && -	-
CNH35_RS13505	101.088	1698.81	-4.07033	6.16114e-17	2.66494e-15	CNH35_RS13505	NZ_CP023390.1	2529479	2530210	-	732	protein_coding	sirohydrochlorin chelatase && PF01903:CbiX	-
CNH35_RS13495	3.6033	261.194	-6.16119	6.8487e-17	2.91605e-15	nirD	NZ_CP023390.1	2526690	2527004	-	315	protein_coding	nitrite reductase small subunit NirD && PF13806:Rieske-like [2Fe-2S] domain	-
CNH35_RS10050	74.5022	1284.68	-4.10728	9.5051e-17	3.98483e-15	CNH35_RS10050	NZ_CP023390.1	1950194	1950916	-	723	protein_coding	amino acid ABC transporter ATP-binding protein && PF00005:ABC transporter	ABC_tran
CNH35_RS05080	221.611	3302.31	-3.89716	1.32202e-16	5.45834e-15	CNH35_RS05080	NZ_CP023390.1	979207	980775	+	1569	protein_coding	alanine:cation symporter family protein && PF01235:Sodium:alanine symporter family	-
CNH35_RS03315	97.5435	1531.8	-3.97252	2.72708e-16	1.10915e-14	CNH35_RS03315	NZ_CP023390.1	642992	644401	+	1410	protein_coding	T7SS effector LXG polymorphic toxin && PF04740:LXG domain of WXG superfamily	-
CNH35_RS08605	735.601	10060.5	-3.77357	2.79733e-16	1.11963e-14	CNH35_RS08605	NZ_CP023390.1	1669335	1670555	-	1221	protein_coding	Fic family protein && PF02661:Fic/DOC family	Fic
CNH35_RS13205	1570.39	107.728	3.86377	2.83504e-16	1.11963e-14	gltS	NZ_CP023390.1	2468280	2469488	+	1209	protein_coding	sodium/glutamate symporter && PF03616:Sodium/glutamate symporter	-
CNH35_RS08845	320.864	4485.47	-3.80508	3.3964e-16	1.32217e-14	CNH35_RS08845	NZ_CP023390.1	1718039	1718158	-	120	protein_coding	hypothetical protein && -	-
CNH35_RS09285	3780.54	282.634	3.74087	5.45604e-16	2.09404e-14	acsA	NZ_CP023390.1	1809347	1811053	-	1707	protein_coding	acetate--CoA ligase && PF00501:AMP-binding enzyme|PF13193:AMP-binding enzyme C-terminal domain	AMP-binding
CNH35_RS02895	700.153	9164.49	-3.71025	7.48313e-16	2.83216e-14	pdxS	NZ_CP023390.1	554055	554942	+	888	protein_coding	pyridoxal 5'-phosphate synthase lyase subunit PdxS && PF01680:SOR/SNZ family	-
CNH35_RS09585	13393.9	1053.35	3.66833	8.84387e-16	3.30131e-14	pckA	NZ_CP023390.1	1875972	1877564	+	1593	protein_coding	phosphoenolpyruvate carboxykinase (ATP) && PF01293:Phosphoenolpyruvate carboxykinase	-
CNH35_RS02570	306.685	15.7588	4.26941	1.19906e-15	4.41547e-14	ffs	NZ_CP023390.1	497755	498024	+	270	protein_coding	signal recognition particle sRNA large type && -	-
CNH35_RS11610	265.92	3489.06	-3.7136	1.65868e-15	6.02653e-14	leuC	NZ_CP023390.1	2176954	2178324	+	1371	protein_coding	3-isopropylmalate dehydratase large subunit && PF00330:Aconitase family (aconitate hydratase)	Aconitase
CNH35_RS05290	1164.52	14371.1	-3.62533	1.93258e-15	6.92933e-14	CNH35_RS05290	NZ_CP023390.1	1017727	1018881	-	1155	protein_coding	aminotransferase class I/II-fold pyridoxal phosphate-dependent enzyme && PF00155:Aminotransferase class I and II	Aminotran_1_2
CNH35_RS11620	161.35	2158.08	-3.74119	2.40409e-15	8.50799e-14	ilvA	NZ_CP023390.1	2178912	2180180	+	1269	protein_coding	threonine ammonia-lyase IlvA && PF00291:Pyridoxal-phosphate dependent enzyme|PF00585:C-terminal regulatory domain of Threonine dehydratase	PALP
CNH35_RS11600	572.542	7072.39	-3.62667	2.86142e-15	9.99662e-14	CNH35_RS11600	NZ_CP023390.1	2174362	2175891	+	1530	protein_coding	2-isopropylmalate synthase && PF08502:LeuA allosteric (dimerisation) domain|PF00682:HMGL-like	HMGL-like
CNH35_RS09395	36257.6	3029.79	3.58092	3.0933e-15	1.06699e-13	CNH35_RS09395	NZ_CP023390.1	1833854	1834276	-	423	protein_coding	YtxH domain-containing protein && -	-
CNH35_RS00050	1084.76	13061.5	-3.58984	3.32025e-15	1.13096e-13	serS	NZ_CP023390.1	12793	14079	+	1287	protein_coding	serine--tRNA ligase && PF00587:tRNA synthetase class II core domain (G, H, P, S and T)|PF02403:Seryl-tRNA synthetase N-terminal domain	tRNA-synt_2b
CNH35_RS02890	347.45	4311.69	-3.63325	3.84588e-15	1.29383e-13	CNH35_RS02890	NZ_CP023390.1	552569	553951	-	1383	protein_coding	PLP-dependent aminotransferase family protein && PF00155:Aminotransferase class I and II|PF00392:Bacterial regulatory proteins, gntR family	Aminotran_1_2
CNH35_RS00170	140.081	1846.07	-3.71979	4.60463e-15	1.52619e-13	CNH35_RS00170	NZ_CP023390.1	37219	37974	-	756	protein_coding	sulfite exporter TauE/SafE family protein && PF01925:Sulfite exporter TauE/SafE	-
CNH35_RS00550	338.588	4168.38	-3.62175	4.64859e-15	1.52619e-13	adhE	NZ_CP023390.1	116515	119124	+	2610	protein_coding	bifunctional acetaldehyde-CoA/alcohol dehydrogenase && PF00171:Aldehyde dehydrogenase family|PF00465:Iron-containing alcohol dehydrogenase	Aldedh
CNH35_RS04830	436.069	5203.15	-3.57665	7.35704e-15	2.38666e-13	CNH35_RS04830	NZ_CP023390.1	920088	921293	-	1206	protein_coding	argininosuccinate synthase && PF00764:Arginosuccinate synthase	-
CNH35_RS07465	198.57	2461.07	-3.63133	8.03393e-15	2.57558e-13	phoU	NZ_CP023390.1	1427736	1428377	-	642	protein_coding	phosphate signaling complex protein PhoU && PF01895:PhoU domain	PhoU
CNH35_RS11590	24.8735	465.44	-4.22365	8.5255e-15	2.7014e-13	CNH35_RS11590	NZ_CP023390.1	2172937	2173191	+	255	protein_coding	ACT domain-containing protein && PF13291:ACT domain	-
CNH35_RS11615	113.495	1463.53	-3.68834	1.15617e-14	3.62134e-13	leuD	NZ_CP023390.1	2178325	2178897	+	573	protein_coding	3-isopropylmalate dehydratase small subunit && PF00694:Aconitase C-terminal domain	-
CNH35_RS14115	2268.71	192.924	3.55471	1.22561e-14	3.79521e-13	CNH35_RS14115	NZ_CP023390.1	2642311	2643669	-	1359	protein_coding	gluconate:H+ symporter && PF02447:GntP family permease	-
CNH35_RS11595	395.304	4509.16	-3.51171	2.03132e-14	6.2195e-13	ilvC	NZ_CP023390.1	2173328	2174332	+	1005	protein_coding	ketol-acid reductoisomerase && PF01450:Acetohydroxy acid isomeroreductase, catalytic domain|PF07991:Acetohydroxy acid isomeroreductase, NADPH-binding domain	-
CNH35_RS03560	74.5022	969.283	-3.70091	3.60447e-14	1.09135e-12	CNH35_RS03560	NZ_CP023390.1	683627	684370	-	744	protein_coding	metal ABC transporter ATP-binding protein && PF00005:ABC transporter	ABC_tran
CNH35_RS07160	1609.38	17239.5	-3.42111	3.6452e-14	1.09156e-12	thrB	NZ_CP023390.1	1365724	1366638	+	915	protein_coding	homoserine kinase && PF00288:GHMP kinases N terminal domain|PF08544:GHMP kinases C terminal	GHMP_kinases
CNH35_RS14680	61845.4	5847.48	3.40275	4.13596e-14	1.22505e-12	CNH35_RS14680	NZ_CP023390.1	2749140	2750030	+	891	protein_coding	fructose bisphosphate aldolase && PF00274:Fructose-bisphosphate aldolase class-I	-
CNH35_RS02440	10244.4	969.283	3.40157	4.52149e-14	1.32484e-12	CNH35_RS02440	NZ_CP023390.1	467178	468662	+	1485	protein_coding	NADH dehydrogenase subunit 5 && PF00361:Proton-conducting membrane transporter	-
CNH35_RS06270	72.7298	934.302	-3.68261	4.8513e-14	1.40636e-12	CNH35_RS06270	NZ_CP023390.1	1186112	1187059	-	948	protein_coding	TDT family transporter && PF03595:Voltage-dependent anion channel	C4dic_mal_tran
CNH35_RS03245	9994.5	951.793	3.3922	5.18649e-14	1.4877e-12	CNH35_RS03245	NZ_CP023390.1	630314	631798	+	1485	protein_coding	APC family permease && PF13520:Amino acid permease	-
CNH35_RS04370	444851	43009.4	3.37059	6.49711e-14	1.84423e-12	ssrA	NZ_CP023390.1	845069	845430	+	362	protein_coding	transfer-messenger RNA && -	-
CNH35_RS02025	384.67	4059.48	-3.39949	1.0274e-13	2.88627e-12	CNH35_RS02025	NZ_CP023390.1	399888	401729	-	1842	protein_coding	bifunctional homocysteine S-methyltransferase/methylenetetrahydrofolate reductase && PF02574:Homocysteine S-methyltransferase|PF02219:Methylenetetrahydrofolate reductase	-
CNH35_RS11605	405.938	4271.06	-3.39516	1.08119e-13	3.00637e-12	leuB	NZ_CP023390.1	2175894	2176940	+	1047	protein_coding	3-isopropylmalate dehydrogenase && PF00180:Isocitrate/isopropylmalate dehydrogenase	-
CNH35_RS14710	478.606	38.8928	3.61603	1.40947e-13	3.8796e-12	betA	NZ_CP023390.1	2755410	2757119	-	1710	protein_coding	choline dehydrogenase && PF05199:GMC oxidoreductase|PF00732:GMC oxidoreductase	-
CNH35_RS14665	3105.27	30995.1	-3.31924	1.46777e-13	3.99967e-12	CNH35_RS14665	NZ_CP023390.1	2745477	2746925	+	1449	protein_coding	amino acid permease && PF13520:Amino acid permease	-
CNH35_RS03095	242.879	2518.62	-3.37414	2.54772e-13	6.87379e-12	CNH35_RS03095	NZ_CP023390.1	597027	597710	+	684	protein_coding	HAD family hydrolase && PF13419:Haloacid dehalogenase-like hydrolase	-
CNH35_RS11840	294.279	21.9656	3.73453	2.99704e-13	8.0068e-12	sceD	NZ_CP023390.1	2220281	2220976	-	696	protein_coding	lytic transglycosylase SceD && PF06737:Transglycosylase-like domain	-
CNH35_RS09060	81540	8564.73	3.25101	3.61796e-13	9.57179e-12	CNH35_RS09060	NZ_CP023390.1	1759610	1760731	-	1122	protein_coding	citrate synthase && PF00285:Citrate synthase, C-terminal domain	Citrate_synt
CNH35_RS07480	117.04	1253.08	-3.42003	5.13663e-13	1.3459e-11	pstC	NZ_CP023390.1	1430201	1431127	-	927	protein_coding	phosphate ABC transporter permease subunit PstC && PF00528:Binding-protein-dependent transport system inner membrane component	BPD_transp_1
CNH35_RS00645	18071.2	1938.6	3.2205	5.77389e-13	1.49846e-11	CNH35_RS00645	NZ_CP023390.1	137245	138732	+	1488	protein_coding	aldehyde dehydrogenase family protein && PF00171:Aldehyde dehydrogenase family	Aldedh
CNH35_RS14910	7844.61	846.849	3.21129	7.89264e-13	2.02901e-11	CNH35_RS14910	NZ_CP023390.1	2795654	2797606	+	1953	protein_coding	PTS fructose transporter subunit IIABC && PF00359:Phosphoenolpyruvate-dependent sugar phosphotransferase system, EIIA 2|PF02302:PTS system, Lactose/Cellobiose specific IIB subunit|PF02378:Phosphotransferase system, EIIC	PTS_EIIA_2
CNH35_RS07220	393.532	3667.92	-3.22031	1.26823e-12	3.22984e-11	CNH35_RS07220	NZ_CP023390.1	1375780	1376013	+	234	protein_coding	hypothetical protein && -	-
CNH35_RS00355	326.181	27.6081	3.55512	1.49123e-12	3.76259e-11	sirA	NZ_CP023390.1	78502	79494	-	993	protein_coding	staphyloferrin B ABC transporter substrate-binding protein SirA && PF01497:Periplasmic binding protein	Peripla_BP_2
CNH35_RS15140	81.5918	863.775	-3.40361	1.66137e-12	4.15342e-11	CNH35_RS15140	NZ_CP023390.1	2851902	2852750	-	849	protein_coding	S-adenosyl-l-methionine hydroxide adenosyltransferase family protein && PF20257:SAM hydroxide adenosyltransferase C-terminal domain|PF01887:SAM hydroxide adenosyltransferase N-terminal domain	-
CNH35_RS07470	175.529	1692.61	-3.26923	1.70116e-12	4.21423e-11	pstB	NZ_CP023390.1	1428384	1429235	-	852	protein_coding	phosphate ABC transporter ATP-binding protein PstB && PF00005:ABC transporter	ABC_tran
CNH35_RS01100	200.342	1901.93	-3.24672	1.89976e-12	4.66383e-11	scdA	NZ_CP023390.1	250567	251241	+	675	protein_coding	iron-sulfur cluster repair di-iron protein ScdA && PF01814:Hemerythrin HHE cation binding domain|PF04405:Domain of Unknown function (DUF542)	-
CNH35_RS02445	24306.4	2795.64	3.12001	2.32916e-12	5.62528e-11	CNH35_RS02445	NZ_CP023390.1	468675	471380	+	2706	protein_coding	YbcC family protein && PF10070:Probable inorganic carbon transporter subunit DabA	-
CNH35_RS00300	2063.11	18011.9	-3.12604	2.33268e-12	5.62528e-11	CNH35_RS00300	NZ_CP023390.1	64264	65925	-	1662	protein_coding	Na/Pi cotransporter family protein && PF01895:PhoU domain|PF02690:Na+/Pi-cotransporter	Na_Pi_cotrans
CNH35_RS00175	10.6932	216.621	-4.3349	2.37066e-12	5.66671e-11	cstR	NZ_CP023390.1	37974	38234	-	261	protein_coding	persulfide-sensing transcriptional repressor CstR && PF02583:Metal-sensitive transcriptional repressor	-
CNH35_RS00520	342.133	3072.11	-3.16649	3.08347e-12	7.30648e-11	CNH35_RS00520	NZ_CP023390.1	111865	113400	+	1536	protein_coding	bifunctional metallophosphatase/5'-nucleotidase && PF00149:Calcineurin-like phosphoesterase|PF02872:5'-nucleotidase, C-terminal domain	Metallophos
CNH35_RS07475	108.178	1066.89	-3.30154	3.1946e-12	7.50456e-11	pstA	NZ_CP023390.1	1429282	1430199	-	918	protein_coding	phosphate ABC transporter permease PstA && PF00528:Binding-protein-dependent transport system inner membrane component	BPD_transp_1
CNH35_RS09005	1770.67	14854	-3.06847	5.27868e-12	1.22944e-10	CNH35_RS09005	NZ_CP023390.1	1745825	1747225	-	1401	protein_coding	replication initiation and membrane attachment family protein && PF07261:Replication initiation and membrane attachment	-
CNH35_RS07375	69.1849	701.281	-3.34083	7.38072e-12	1.70445e-10	CNH35_RS07375	NZ_CP023390.1	1410392	1411798	+	1407	protein_coding	anthranilate synthase component I && PF04715:Anthranilate synthase component I, N terminal region|PF00425:chorismate binding enzyme	-
CNH35_RS05380	74.5022	738.52	-3.3087	8.21735e-12	1.88171e-10	CNH35_RS05380	NZ_CP023390.1	1037692	1038396	+	705	protein_coding	phosphoribosylaminoimidazolesuccinocarboxamide synthase && PF01259:SAICAR synthetase	-
CNH35_RS09950	12077	97543	-3.01377	9.95038e-12	2.25956e-10	CNH35_RS09950	NZ_CP023390.1	1932098	1933060	+	963	protein_coding	peptidylprolyl isomerase && PF00639:PPIC-type PPIASE domain	-
CNH35_RS00755	10483.7	1302.17	3.009	1.12068e-11	2.52385e-10	ptsG	NZ_CP023390.1	166640	168685	-	2046	protein_coding	glucose-specific PTS transporter subunit IIBC && PF00367:phosphotransferase system, EIIB|PF00358:phosphoenolpyruvate-dependent sugar phosphotransferase system, EIIA 1|PF02378:Phosphotransferase system, EIIC	-
CNH35_RS02490	74.5022	724.414	-3.28088	1.18854e-11	2.65474e-10	CNH35_RS02490	NZ_CP023390.1	478376	479400	+	1025	protein_coding	methionine ABC transporter ATP-binding protein && PF09383:NIL domain|PF00005:ABC transporter	ABC_tran
CNH35_RS04560	358754	45101.5	2.99174	1.32003e-11	2.92446e-10	CNH35_RS04560	NZ_CP023390.1	872816	873010	+	195	protein_coding	CsbD family protein && PF05532:CsbD-like	-
CNH35_RS08280	421.89	3468.75	-3.03939	1.49311e-11	3.28122e-10	CNH35_RS08280	NZ_CP023390.1	1612866	1613390	-	525	protein_coding	shikimate kinase && PF01202:Shikimate kinase	SKI
CNH35_RS08740	5088.56	635.833	3.00022	1.57235e-11	3.42772e-10	ssrS	NZ_CP023390.1	1695839	1696029	-	191	protein_coding	6S RNA && -	-
CNH35_RS00345	1022.73	121.833	3.0678	1.96368e-11	4.24685e-10	sirC	NZ_CP023390.1	76496	77494	-	999	protein_coding	staphyloferrin B ABC transporter permease subunit SirC && PF01032:FecCD transport family	-
CNH35_RS01905	226.928	1890.64	-3.05841	1.99523e-11	4.28111e-10	mepR	NZ_CP023390.1	376522	376941	+	420	protein_coding	multidrug efflux transporter transcriptional repressor MepR && PF12802:MarR family	-
CNH35_RS01455	1324.03	162.457	3.02558	2.31317e-11	4.92453e-10	CNH35_RS01455	NZ_CP023390.1	311606	313138	-	1533	protein_coding	sodium:solute symporter && PF00474:Sodium:solute symporter family	-
CNH35_RS14265	8.9206	174.869	-4.28639	2.39734e-11	5.06415e-10	CNH35_RS14265	NZ_CP023390.1	2671098	2671268	-	171	protein_coding	hypothetical protein && -	-
CNH35_RS00800	1465.82	11275.2	-2.94335	2.99194e-11	6.27156e-10	CNH35_RS00800	NZ_CP023390.1	179002	180114	+	1113	protein_coding	RES domain-containing protein && PF08808:RES domain	-
CNH35_RS14755	372.263	2952.5	-2.98744	3.25238e-11	6.76545e-10	nrdD	NZ_CP023390.1	2763498	2765348	-	1851	protein_coding	anaerobic ribonucleoside-triphosphate reductase && PF13597:Anaerobic ribonucleoside-triphosphate reductase	-
CNH35_RS00165	7.14806	155.122	-4.4313	3.61149e-11	7.45555e-10	CNH35_RS00165	NZ_CP023390.1	37020	37121	-	102	protein_coding	hypothetical protein && -	-
CNH35_RS02125	981.961	121.269	3.01581	3.74216e-11	7.66721e-10	CNH35_RS02125	NZ_CP023390.1	414434	414685	+	252	protein_coding	GlsB/YeaQ/YmgE family stress response membrane protein && PF04226:Transglycosylase associated protein	-
CNH35_RS12350	183193	24376.3	2.90981	4.00757e-11	8.14973e-10	CNH35_RS12350	NZ_CP023390.1	2323828	2324337	-	510	protein_coding	Asp23/Gls24 family envelope stress response protein && PF03780:Asp23 family, cell envelope-related function	-
CNH35_RS14405	946.514	7138.96	-2.91498	4.78862e-11	9.66592e-10	farR	NZ_CP023390.1	2698677	2699225	+	549	protein_coding	fatty acid efflux pump transcriptional regulator FarR && -	-
CNH35_RS13155	104.633	889.165	-3.08674	5.77865e-11	1.15786e-09	CNH35_RS13155	NZ_CP023390.1	2460592	2461278	-	687	protein_coding	ribose 5-phosphate isomerase A && PF06026:Ribose 5-phosphate isomerase A (phosphoriboisomerase A)	Rib_5-P_isom_A
CNH35_RS14905	292.506	2273.18	-2.95805	5.88593e-11	1.16241e-09	CNH35_RS14905	NZ_CP023390.1	2793703	2795577	+	1875	protein_coding	BglG family transcription antiterminator && PF00359:Phosphoenolpyruvate-dependent sugar phosphotransferase system, EIIA 2|PF00874:PRD domain|PF08279:HTH domain	PRD
CNH35_RS13945	1937.27	14360.9	-2.89003	5.88671e-11	1.16241e-09	CNH35_RS13945	NZ_CP023390.1	2607919	2609457	+	1539	protein_coding	AbgT family transporter && PF03806:AbgT putative transporter family	-
CNH35_RS01115	239.335	1876.54	-2.97082	6.28597e-11	1.23232e-09	lrgA	NZ_CP023390.1	254098	254541	+	444	protein_coding	antiholin-like murein hydrolase modulator LrgA && PF03788:LrgA family	-
CNH35_RS13435	342.133	2539.49	-2.89181	1.25032e-10	2.43365e-09	CNH35_RS13435	NZ_CP023390.1	2513300	2514469	-	1170	protein_coding	NarK/NasA family nitrate transporter && PF07690:Major Facilitator Superfamily	MFS_1
CNH35_RS08465	6410.75	903.834	2.82614	1.36145e-10	2.63117e-09	CNH35_RS08465	NZ_CP023390.1	1643692	1644375	-	684	protein_coding	hypothetical protein && PF01957:NfeD-like C-terminal, partner-binding	-
CNH35_RS15420	358.084	41.7139	3.09687	1.38979e-10	2.66156e-09	CNH35_RS15420	NZ_CP023390.1	999086	999148	+	63	protein_coding	hypothetical protein && -	-
CNH35_RS07155	3996.77	28229.3	-2.82028	1.39671e-10	2.66156e-09	thrC	NZ_CP023390.1	1364661	1365722	+	1062	protein_coding	threonine synthase && PF00291:Pyridoxal-phosphate dependent enzyme	PALP
CNH35_RS02525	1563.3	212.672	2.87696	1.43402e-10	2.71368e-09	CNH35_RS02525	NZ_CP023390.1	483920	484702	-	783	protein_coding	YibE/F family protein && PF07907:YibE/F-like protein	-
CNH35_RS09225	746.235	5345.89	-2.84068	1.52113e-10	2.85867e-09	serA	NZ_CP023390.1	1794725	1796329	+	1605	protein_coding	phosphoglycerate dehydrogenase && PF02826:D-isomer specific 2-hydroxyacid dehydrogenase, NAD binding domain|PF00389:D-isomer specific 2-hydroxyacid dehydrogenase, catalytic domain|PF01842:ACT domain|PF19304:D-3-phosphoglycerate dehydrogenase intervening domain	2-Hacid_dh_C
CNH35_RS09220	1676.73	11819.7	-2.81745	1.57309e-10	2.93608e-09	CNH35_RS09220	NZ_CP023390.1	1793578	1794738	+	1161	protein_coding	alanine--glyoxylate aminotransferase family protein && PF00266:Aminotransferase class-V	Aminotran_5
CNH35_RS05295	1907.14	264.58	2.84889	1.66033e-10	3.07783e-09	CNH35_RS05295	NZ_CP023390.1	1019077	1020087	-	1011	protein_coding	acyltransferase family protein && PF01757:Acyltransferase family	-
CNH35_RS14195	8913.35	1277.34	2.80267	1.79757e-10	3.2997e-09	CNH35_RS14195	NZ_CP023390.1	2657325	2659289	+	1965	protein_coding	fructose-1%2C6-bisphosphatase && PF06874:Firmicute fructose-1,6-bisphosphatase	-
CNH35_RS05165	1988.67	276.992	2.84317	1.80424e-10	3.2997e-09	CNH35_RS05165	NZ_CP023390.1	997977	998153	+	177	protein_coding	YkvS family protein && PF09953:Uncharacterized protein conserved in bacteria (DUF2187)	-
CNH35_RS08925	156.033	1186.51	-2.92657	1.93727e-10	3.51938e-09	CNH35_RS08925	NZ_CP023390.1	1731529	1732344	-	816	protein_coding	cytochrome c biogenesis protein && PF01578:Cytochrome C assembly protein	-
CNH35_RS02500	709.015	4998.34	-2.81751	2.11348e-10	3.80195e-09	gmpC	NZ_CP023390.1	480100	480942	+	843	protein_coding	dipeptide ABC transporter glycylmethionine-binding lipoprotein && PF03180:NlpA lipoprotein	-
CNH35_RS07505	287.189	2090.94	-2.86396	2.12072e-10	3.80195e-09	CNH35_RS07505	NZ_CP023390.1	1436783	1437988	+	1206	protein_coding	aspartate kinase && PF00696:Amino acid kinase family	AA_kinase
CNH35_RS04825	467.972	3318.67	-2.82604	2.36098e-10	4.19743e-09	argH	NZ_CP023390.1	918719	920098	-	1380	protein_coding	argininosuccinate lyase && PF00206:Lyase|PF14698:Argininosuccinate lyase C-terminal	-
CNH35_RS08460	28019.6	4086.57	2.77743	2.37213e-10	4.19743e-09	floA	NZ_CP023390.1	1642685	1643674	-	990	protein_coding	flotillin-like protein FloA && PF12127:Flotillin-like protein FloA	-
CNH35_RS04080	421.89	2993.12	-2.82663	2.42183e-10	4.25774e-09	nrdI	NZ_CP023390.1	784263	784661	+	399	protein_coding	class Ib ribonucleoside-diphosphate reductase assembly flavoprotein NrdI && PF07972:NrdI Flavodoxin like	-
CNH35_RS15260	21.3285	244.832	-3.51861	2.45759e-10	4.29291e-09	CNH35_RS15260	NZ_CP023390.1	2872202	2872555	-	354	protein_coding	DUF3147 family protein && PF11345:Protein of unknown function (DUF3147)	-
CNH35_RS02495	95.7711	758.831	-2.98572	2.597e-10	4.50754e-09	CNH35_RS02495	NZ_CP023390.1	479404	480063	+	660	protein_coding	ABC transporter permease && PF00528:Binding-protein-dependent transport system inner membrane component	BPD_transp_1
CNH35_RS05170	6297.32	925.274	2.76657	2.97781e-10	5.13578e-09	CNH35_RS05170	NZ_CP023390.1	998168	998770	+	603	protein_coding	CPBP family glutamic-type intramembrane protease && PF02517:Type II CAAX prenyl endopeptidase Rce1-like	-
CNH35_RS09495	778.138	106.599	2.86596	3.58406e-10	6.1425e-09	CNH35_RS09495	NZ_CP023390.1	1859282	1860784	-	1503	protein_coding	FAD/NAD(P)-binding domain-containing protein && PF13454:FAD-NAD(P)-binding	-
CNH35_RS06955	228.7	1634.49	-2.83717	3.69995e-10	6.30148e-09	CNH35_RS06955	NZ_CP023390.1	1336714	1337628	+	915	protein_coding	alpha/beta hydrolase && PF12146:Serine aminopeptidase, S33	-
CNH35_RS14340	4166.92	614.957	2.7601	3.84277e-10	6.50407e-09	CNH35_RS14340	NZ_CP023390.1	2684805	2685023	+	219	protein_coding	sterile alpha motif-like domain-containing protein && PF06855:YozE SAM-like fold	-
CNH35_RS13845	4851.06	718.208	2.75555	3.89483e-10	6.55149e-09	fetB	NZ_CP023390.1	2588755	2589531	-	777	protein_coding	iron export ABC transporter permease subunit FetB && PF03649:Uncharacterised protein family (UPF0014)	-
CNH35_RS04485	2454.81	16413.5	-2.74119	4.08584e-10	6.83062e-09	CNH35_RS04485	NZ_CP023390.1	862877	863371	-	495	protein_coding	GNAT family N-acetyltransferase && PF13420:Acetyltransferase (GNAT) domain	-
CNH35_RS07460	1449.87	208.722	2.79531	4.18834e-10	6.95928e-09	pepF	NZ_CP023390.1	1425782	1427596	+	1815	protein_coding	oligoendopeptidase F && PF01432:Peptidase family M3|PF08439:Oligopeptidase F	Peptidase_M3
CNH35_RS02485	567.225	77.26	2.87354	4.71257e-10	7.78287e-09	CNH35_RS02485	NZ_CP023390.1	476940	478082	+	1143	protein_coding	bifunctional cystathionine gamma-lyase/homocysteine desulfhydrase && PF01053:Cys/Met metabolism PLP-dependent enzyme	Cys_Met_Meta_PP
CNH35_RS00795	817.13	5498.79	-2.75044	4.77552e-10	7.83932e-09	CNH35_RS00795	NZ_CP023390.1	178092	179015	+	924	protein_coding	sce7725 family protein && -	-
CNH35_RS13345	1705.09	250.474	2.76632	5.07017e-10	8.26168e-09	CNH35_RS13345	NZ_CP023390.1	2496237	2497241	+	1005	protein_coding	oxidoreductase && PF08240:Alcohol dehydrogenase GroES-like domain|PF00107:Zinc-binding dehydrogenase	ADH_zinc_N
CNH35_RS14995	7032.86	1064.07	2.72433	5.09344e-10	8.26168e-09	CNH35_RS14995	NZ_CP023390.1	2826711	2827070	+	360	protein_coding	hypothetical protein && -	-
CNH35_RS01435	2107.42	311.974	2.75535	5.29307e-10	8.53469e-09	CNH35_RS01435	NZ_CP023390.1	306925	307914	+	990	protein_coding	PTS sugar transporter subunit IIC && PF13303:Phosphotransferase system, EIIC	-
CNH35_RS07360	189.708	1341.66	-2.822	5.72373e-10	9.1748e-09	CNH35_RS07360	NZ_CP023390.1	1406214	1407476	+	1263	protein_coding	Y-family DNA polymerase && PF00817:impB/mucB/samB family|PF11799:impB/mucB/samB family C-terminal domain|PF11798:IMS family HHH motif	IMS
CNH35_RS04630	1215.92	177.126	2.77807	5.78407e-10	9.21731e-09	CNH35_RS04630	NZ_CP023390.1	884150	884977	+	828	protein_coding	sulfite exporter TauE/SafE family protein && PF01925:Sulfite exporter TauE/SafE	-
CNH35_RS09235	1203.51	7926.04	-2.71933	5.98244e-10	9.47799e-09	CNH35_RS09235	NZ_CP023390.1	1796479	1797609	-	1131	protein_coding	HAD family hydrolase && PF13242:HAD-hyrolase-like	-
CNH35_RS00745	16123.4	2506.2	2.6855	7.96065e-10	1.25392e-08	CNH35_RS00745	NZ_CP023390.1	164726	166366	-	1641	protein_coding	alpha-keto acid decarboxylase family protein && PF02775:Thiamine pyrophosphate enzyme, C-terminal TPP binding domain|PF02776:Thiamine pyrophosphate enzyme, N-terminal TPP binding domain|PF00205:Thiamine pyrophosphate enzyme, central domain	TPP_enzyme_N
CNH35_RS12365	14133	2229.74	2.66403	1.05435e-09	1.65121e-08	CNH35_RS12365	NZ_CP023390.1	2325363	2326925	-	1563	protein_coding	BCCT family transporter && PF02028:BCCT, betaine/carnitine/choline family transporter	-
CNH35_RS12255	281.872	35.5074	2.98319	1.08661e-09	1.692e-08	CNH35_RS12255	NZ_CP023390.1	2302272	2302457	-	186	protein_coding	hypothetical protein && -	-
CNH35_RS14735	464.427	64.8471	2.83726	1.16372e-09	1.80179e-08	CNH35_RS14735	NZ_CP023390.1	2760824	2762446	-	1623	protein_coding	BCCT family transporter && PF02028:BCCT, betaine/carnitine/choline family transporter	-
CNH35_RS14885	21.3285	223.956	-3.39011	1.17344e-09	1.80657e-08	CNH35_RS14885	NZ_CP023390.1	2789451	2789900	-	450	protein_coding	arginine repressor && PF02863:Arginine repressor, C-terminal domain|PF01316:Arginine repressor, DNA binding domain	Arg_repressor_C
CNH35_RS04975	58.5504	465.44	-2.99018	1.19286e-09	1.82614e-08	CNH35_RS04975	NZ_CP023390.1	956707	958422	+	1716	protein_coding	ABC transporter substrate-binding protein && PF00496:Bacterial extracellular solute-binding proteins, family 5 Middle	-
CNH35_RS02565	2328.97	361.625	2.68658	1.21759e-09	1.8536e-08	treR	NZ_CP023390.1	496965	497693	+	729	protein_coding	trehalose operon repressor && PF00392:Bacterial regulatory proteins, gntR family|PF07702:UTRA domain	UTRA
CNH35_RS03070	11153.6	1779.49	2.64786	1.31221e-09	1.98655e-08	hchA	NZ_CP023390.1	591512	592390	+	879	protein_coding	protein deglycase HchA && PF01965:DJ-1/PfpI family	DJ-1_PfpI
CNH35_RS01720	271.238	34.9431	2.95073	1.37823e-09	2.0686e-08	CNH35_RS01720	NZ_CP023390.1	343048	343962	+	915	protein_coding	phage major capsid protein && PF05065:Phage capsid family	-
CNH35_RS14875	65.6401	504.935	-2.94287	1.3816e-09	2.0686e-08	arcA	NZ_CP023390.1	2787869	2789104	-	1236	protein_coding	arginine deiminase && PF02274:Arginine deiminase	-
CNH35_RS12150	1398.47	8782.52	-2.65077	1.40488e-09	2.09196e-08	CNH35_RS12150	NZ_CP023390.1	2277196	2278734	+	1539	protein_coding	PTS mannitol transporter subunit IICB && PF02378:Phosphotransferase system, EIIC|PF02302:PTS system, Lactose/Cellobiose specific IIB subunit	PTS_IIB
CNH35_RS10900	2639.13	415.225	2.66762	1.41363e-09	2.09355e-08	CNH35_RS10900	NZ_CP023390.1	2066032	2067594	-	1563	protein_coding	SLC13 family permease && PF00939:Sodium:sulfate symporter transmembrane region	Na_sulph_symp
CNH35_RS02020	825.992	5207.1	-2.65624	1.56141e-09	2.29992e-08	metE	NZ_CP023390.1	397663	399891	-	2229	protein_coding	5-methyltetrahydropteroyltriglutamate--homocysteine S-methyltransferase && PF08267:Cobalamin-independent synthase, N-terminal domain|PF01717:Cobalamin-independent synthase, Catalytic domain	-
CNH35_RS06715	49828.7	8048.48	2.63016	1.57108e-09	2.30172e-08	rpsB	NZ_CP023390.1	1280777	1281544	+	768	protein_coding	30S ribosomal protein S2 && PF00318:Ribosomal protein S2	-
CNH35_RS06025	212.749	25.9154	3.02949	1.59933e-09	2.33058e-08	CNH35_RS06025	NZ_CP023390.1	1139902	1141347	+	1446	protein_coding	SH3 domain-containing protein && PF01510:N-acetylmuramoyl-L-alanine amidase|PF08460:Bacterial SH3 domain|PF05257:CHAP domain	-
CNH35_RS13395	1045.77	161.328	2.69526	1.76772e-09	2.56226e-08	CNH35_RS13395	NZ_CP023390.1	2504390	2504773	+	384	protein_coding	YbgA family protein && PF08349:Protein of unknown function (DUF1722)	-
CNH35_RS10245	5925.12	960.82	2.6243	1.86263e-09	2.68554e-08	CNH35_RS10245	NZ_CP023390.1	1965990	1967279	+	1290	protein_coding	glutamate-1-semialdehyde 2%2C1-aminomutase && PF00202:Aminotransferase class-III	Aminotran_3
CNH35_RS07515	2204.9	13528.7	-2.61722	2.02742e-09	2.90774e-08	dapA	NZ_CP023390.1	1439043	1439930	+	888	protein_coding	4-hydroxy-tetrahydrodipicolinate synthase && PF00701:Dihydrodipicolinate synthetase family	-
CNH35_RS01715	177.301	20.8371	3.07927	2.1859e-09	3.11862e-08	CNH35_RS01715	NZ_CP023390.1	342447	343031	+	585	protein_coding	DUF4355 domain-containing protein && PF14265:Domain of unknown function (DUF4355)	-
CNH35_RS06950	6065.14	36757.4	-2.59942	2.37815e-09	3.37524e-08	CNH35_RS06950	NZ_CP023390.1	1334891	1336564	+	1674	protein_coding	glycerol-3-phosphate dehydrogenase/oxidase && PF16901:C-terminal domain of alpha-glycerophosphate oxidase|PF01266:FAD dependent oxidoreductase	DAO
CNH35_RS08455	26887	4453.31	2.59392	2.51367e-09	3.53144e-08	CNH35_RS08455	NZ_CP023390.1	1641970	1642668	-	699	protein_coding	hypothetical protein && -	-
CNH35_RS07485	306.685	1942.55	-2.66303	2.51412e-09	3.53144e-08	CNH35_RS07485	NZ_CP023390.1	1431318	1432301	-	984	protein_coding	phosphate ABC transporter substrate-binding protein PstS && PF12849:PBP superfamily domain	-
CNH35_RS07165	1880.56	11370	-2.59599	2.69873e-09	3.77131e-08	CNH35_RS07165	NZ_CP023390.1	1366696	1367499	+	804	protein_coding	Cof-type HAD-IIB family hydrolase && PF08282:haloacid dehalogenase-like hydrolase	Hydrolase_3
CNH35_RS13710	3883.34	23116.4	-2.57354	3.36435e-09	4.67169e-08	CNH35_RS13710	NZ_CP023390.1	2561337	2562479	+	1143	protein_coding	glycerate kinase && PF02595:Glycerate kinase family	-
CNH35_RS07610	28746.2	4839.79	2.57032	3.37733e-09	4.67169e-08	sucB	NZ_CP023390.1	1455873	1457141	-	1269	protein_coding	dihydrolipoyllysine-residue succinyltransferase && PF02817:e3 binding domain|PF00364:Biotin-requiring enzyme|PF00198:2-oxoacid dehydrogenases acyltransferase (catalytic domain)	Biotin_lipoyl
CNH35_RS03055	401782	67802.1	2.56701	3.45004e-09	4.74815e-08	tuf	NZ_CP023390.1	587247	588431	+	1185	protein_coding	elongation factor Tu && PF00009:Elongation factor Tu GTP binding domain|PF03144:Elongation factor Tu domain 2|PF03143:Elongation factor Tu C-terminal domain	GTP_EFTU
CNH35_RS02255	1136.16	182.768	2.63499	3.53968e-09	4.82999e-08	CNH35_RS02255	NZ_CP023390.1	436032	436712	+	681	protein_coding	superantigen-like protein SSL1 && PF09199:Staphylococcal superantigen-like OB-fold domain	-
CNH35_RS07150	3886.89	23070.7	-2.56937	3.54495e-09	4.82999e-08	CNH35_RS07150	NZ_CP023390.1	1363375	1364655	+	1281	protein_coding	homoserine dehydrogenase && PF03447:Homoserine dehydrogenase, NAD binding domain|PF00742:Homoserine dehydrogenase	-
CNH35_RS09000	2391	14158.9	-2.56601	3.83363e-09	5.19734e-08	dnaI	NZ_CP023390.1	1744905	1745825	-	921	protein_coding	primosomal protein DnaI && PF00308:Bacterial dnaA protein|PF07319:Primosomal protein DnaI N-terminus	-
CNH35_RS07595	147.171	952.357	-2.6938	4.04422e-09	5.45569e-08	CNH35_RS07595	NZ_CP023390.1	1453280	1454071	-	792	protein_coding	MoxR family ATPase && PF07728:AAA domain (dynein-related subfamily)	AAA_5
CNH35_RS00740	4514.31	760.524	2.56918	4.09782e-09	5.50077e-08	CNH35_RS00740	NZ_CP023390.1	164102	164659	-	558	protein_coding	isochorismatase family protein && PF00857:Isochorismatase family	Isochorismatase
CNH35_RS08155	108.178	719.901	-2.73409	4.30878e-09	5.7556e-08	prli42	NZ_CP023390.1	1589348	1589527	+	180	protein_coding	stressosome-associated protein Prli42 && -	-
CNH35_RS09595	253.514	34.9431	2.85325	4.69547e-09	6.24154e-08	CNH35_RS09595	NZ_CP023390.1	1878560	1879306	-	747	protein_coding	prolyl oligopeptidase family serine peptidase && PF00326:Prolyl oligopeptidase family	-
CNH35_RS00730	47.9157	363.317	-2.92186	5.32524e-09	7.04431e-08	rocD	NZ_CP023390.1	161034	162218	-	1185	protein_coding	ornithine--oxo-acid transaminase && PF00202:Aminotransferase class-III	Aminotran_3
CNH35_RS09080	402.394	2417.06	-2.5865	5.39569e-09	7.10302e-08	pfkA	NZ_CP023390.1	1766545	1767513	-	969	protein_coding	6-phosphofructokinase && PF00365:Phosphofructokinase	PFK
CNH35_RS07590	825.992	4857.85	-2.55609	5.4799e-09	7.17919e-08	CNH35_RS07590	NZ_CP023390.1	1451380	1453266	-	1887	protein_coding	nitric oxide reductase activation protein NorD && -	-
CNH35_RS09325	40433.3	7013.71	2.52727	5.74538e-09	7.49099e-08	CNH35_RS09325	NZ_CP023390.1	1818057	1818548	-	492	protein_coding	DUF948 domain-containing protein && PF06103:Bacterial protein of unknown function (DUF948)	-
CNH35_RS14635	2284.66	13207.7	-2.53131	5.93602e-09	7.7027e-08	panC	NZ_CP023390.1	2740167	2741018	-	852	protein_coding	pantoate--beta-alanine ligase && PF02569:Pantoate-beta-alanine ligase	-
CNH35_RS14120	521.143	82.3379	2.65964	6.13801e-09	7.92705e-08	gntK	NZ_CP023390.1	2643786	2645339	-	1554	protein_coding	gluconokinase && PF00370:FGGY family of carbohydrate kinases, N-terminal domain|PF02782:FGGY family of carbohydrate kinases, C-terminal domain	FGGY_N
CNH35_RS00905	39644.6	227153	-2.51846	6.34899e-09	8.13067e-08	pflB	NZ_CP023390.1	205885	208134	+	2250	protein_coding	formate C-acetyltransferase && PF02901:Pyruvate formate lyase-like|PF01228:Glycine radical	-
CNH35_RS00065	501.647	2961.52	-2.56154	6.35535e-09	8.13067e-08	CNH35_RS00065	NZ_CP023390.1	16113	17081	+	969	protein_coding	alpha/beta fold hydrolase family protein && PF00561:alpha/beta hydrolase fold	Abhydrolase_1
CNH35_RS13860	1715.73	9869.2	-2.5241	6.70462e-09	8.53742e-08	CNH35_RS13860	NZ_CP023390.1	2591865	2592131	-	267	protein_coding	Txe/YoeB family addiction module toxin && PF06769:YoeB-like toxin of bacterial type II toxin-antitoxin system	-
CNH35_RS03035	6506.46	1140.8	2.51165	7.53795e-09	9.55392e-08	CNH35_RS03035	NZ_CP023390.1	583525	583779	+	255	protein_coding	ribosomal L7Ae/L30e/S12e/Gadd45 family protein && PF01248:Ribosomal protein L7Ae/L30e/S12e/Gadd45 family	-
CNH35_RS09280	6029.69	1062.94	2.50384	8.3606e-09	1.05475e-07	CNH35_RS09280	NZ_CP023390.1	1807240	1808907	-	1668	protein_coding	formate--tetrahydrofolate ligase && PF01268:Formate--tetrahydrofolate ligase	-
CNH35_RS03430	49.6882	363.317	-2.86951	9.14576e-09	1.14849e-07	CNH35_RS03430	NZ_CP023390.1	659118	659534	+	417	protein_coding	DUF1934 domain-containing protein && PF09148:Domain of unknown function (DUF1934)	-
CNH35_RS01850	824.22	138.195	2.57489	9.21889e-09	1.15236e-07	CNH35_RS01850	NZ_CP023390.1	366725	367726	+	1002	protein_coding	LLM class flavin-dependent oxidoreductase && PF00296:Luciferase-like monooxygenase	-
CNH35_RS13880	1928.41	335.106	2.52413	9.36694e-09	1.16552e-07	CNH35_RS13880	NZ_CP023390.1	2593370	2594947	-	1578	protein_coding	FMN-binding glutamate synthase family protein && PF01645:Conserved region in glutamate synthase	-
CNH35_RS08345	141.853	879.009	-2.63127	9.479e-09	1.1741e-07	CNH35_RS08345	NZ_CP023390.1	1620732	1621271	-	540	protein_coding	5-formyltetrahydrofolate cyclo-ligase && PF01812:5-formyltetrahydrofolate cyclo-ligase family	-
CNH35_RS04635	1634.2	283.763	2.52513	1.02225e-08	1.26047e-07	CNH35_RS04635	NZ_CP023390.1	885004	886323	+	1320	protein_coding	bifunctional metallophosphatase/5'-nucleotidase && PF02872:5'-nucleotidase, C-terminal domain|PF00149:Calcineurin-like phosphoesterase	Metallophos
CNH35_RS07325	283.644	1658.75	-2.54785	1.11975e-08	1.37447e-07	CNH35_RS07325	NZ_CP023390.1	1398764	1399615	+	852	protein_coding	transcription antiterminator && PF00874:PRD domain|PF03123:CAT RNA binding domain	PRD
CNH35_RS13425	3080.46	17151.5	-2.47711	1.13052e-08	1.38146e-07	CNH35_RS13425	NZ_CP023390.1	2512103	2512549	+	447	protein_coding	MarR family transcriptional regulator && PF01047:MarR family	MarR
CNH35_RS13490	487.468	2783.8	-2.51362	1.17094e-08	1.42447e-07	cobA	NZ_CP023390.1	2525722	2526699	-	978	protein_coding	uroporphyrinogen-III C-methyltransferase && PF00590:Tetrapyrrole (Corrin/Porphyrin) Methylases	-
CNH35_RS07385	31.9636	256.681	-3.0042	1.26449e-08	1.53144e-07	trpD	NZ_CP023390.1	1412367	1413365	+	999	protein_coding	anthranilate phosphoribosyltransferase && PF00591:Glycosyl transferase family, a/b domain	-
CNH35_RS05190	58.5504	399.427	-2.76959	1.34693e-08	1.62407e-07	CNH35_RS05190	NZ_CP023390.1	1000114	1002078	+	1965	protein_coding	bacteriocin-associated integral membrane family protein && PF07242:Protein of unknown function (DUF1430)	-
CNH35_RS04035	446.703	2535.54	-2.50485	1.35398e-08	1.62537e-07	CNH35_RS04035	NZ_CP023390.1	777821	778363	+	543	protein_coding	5'-3'-deoxyribonucleotidase && PF06941:5' nucleotidase, deoxy (Pyrimidine), cytosolic type C protein (NT5C)	-
CNH35_RS01350	1.38778e-17	53.5627	-8.97145	1.37131e-08	1.63896e-07	CNH35_RS01350	NZ_CP023390.1	295527	296027	+	501	protein_coding	TIGR01741 family protein && PF04634:Protein of unknown function, DUF600	-
CNH35_RS01000	19648.6	107541	-2.45238	1.44059e-08	1.71424e-07	CNH35_RS01000	NZ_CP023390.1	228314	229267	+	954	protein_coding	L-lactate dehydrogenase && PF00056:lactate/malate dehydrogenase, NAD binding domain|PF02866:lactate/malate dehydrogenase, alpha/beta C-terminal domain	-
CNH35_RS15190	1749.4	310.845	2.49196	1.45862e-08	1.72131e-07	CNH35_RS15190	NZ_CP023390.1	2861802	2862377	+	576	protein_coding	DNA-binding protein && -	-
CNH35_RS06605	1573.94	279.249	2.49405	1.45917e-08	1.72131e-07	ftsY	NZ_CP023390.1	1256295	1257545	+	1251	protein_coding	signal recognition particle-docking protein FtsY && PF00448:SRP54-type protein, GTPase domain|PF02881:SRP54-type protein, helical bundle domain	-
CNH35_RS10755	20031.5	109060	-2.44478	1.58022e-08	1.85607e-07	ftnA	NZ_CP023390.1	2037923	2038423	+	501	protein_coding	H-type ferritin FtnA && PF00210:Ferritin-like domain	Ferritin
CNH35_RS07215	6258.33	34030.5	-2.44298	1.65491e-08	1.93547e-07	lexA	NZ_CP023390.1	1375014	1375637	-	624	protein_coding	transcriptional repressor LexA && PF01726:LexA DNA binding domain|PF00717:Peptidase S24-like	Peptidase_S24
CNH35_RS05160	966.01	169.792	2.50711	1.80677e-08	2.10404e-07	CNH35_RS05160	NZ_CP023390.1	996792	997778	-	987	protein_coding	lipoate--protein ligase && PF03099:Biotin/lipoate A/B protein ligase family|PF10437:Bacterial lipoate protein ligase C-terminus	BPL_LipA_LipB
CNH35_RS03955	2956.39	539.916	2.45267	1.90017e-08	2.20339e-07	CNH35_RS03955	NZ_CP023390.1	759871	760455	-	585	protein_coding	hypothetical protein && -	-
CNH35_RS14845	374.036	2091.5	-2.48323	1.95092e-08	2.25265e-07	CNH35_RS14845	NZ_CP023390.1	2779576	2780337	-	762	protein_coding	esterase family protein && PF00756:Putative esterase	-
CNH35_RS04845	510.509	2823.85	-2.46761	1.99515e-08	2.294e-07	lepB	NZ_CP023390.1	923880	924404	+	525	protein_coding	signal peptidase I && PF10502:Signal peptidase, peptidase S26	-
CNH35_RS08525	8259.34	1539.7	2.42325	2.17667e-08	2.4922e-07	rpsT	NZ_CP023390.1	1656905	1657156	+	252	protein_coding	30S ribosomal protein S20 && PF01649:Ribosomal protein S20	-
CNH35_RS14870	62.0952	407.89	-2.71509	2.29522e-08	2.61694e-07	argF	NZ_CP023390.1	2786826	2787836	-	1011	protein_coding	ornithine carbamoyltransferase && PF02729:Aspartate/ornithine carbamoyltransferase, carbamoyl-P binding domain|PF00185:Aspartate/ornithine carbamoyltransferase, Asp/Orn binding domain	-
CNH35_RS09055	94581.2	17773.3	2.41183	2.34619e-08	2.6639e-07	icd	NZ_CP023390.1	1758293	1759561	-	1269	protein_coding	NADP-dependent isocitrate dehydrogenase && PF00180:Isocitrate/isopropylmalate dehydrogenase	-
CNH35_RS10635	1531.4	8201.38	-2.421	2.40501e-08	2.71935e-07	CNH35_RS10635	NZ_CP023390.1	2020253	2020891	+	639	protein_coding	helix-turn-helix domain-containing protein && PF01381:Helix-turn-helix|PF00717:Peptidase S24-like	Peptidase_S24
CNH35_RS07380	31.9636	244.832	-2.93606	2.78662e-08	3.13783e-07	CNH35_RS07380	NZ_CP023390.1	1411795	1412361	+	567	protein_coding	aminodeoxychorismate/anthranilate synthase component II && PF00117:Glutamine amidotransferase class-I	GATase
CNH35_RS06275	3.6033	81.2095	-4.47755	2.86306e-08	3.21063e-07	CNH35_RS06275	NZ_CP023390.1	1187308	1187496	+	189	protein_coding	hypothetical protein && -	-
CNH35_RS00790	1219.46	6466.42	-2.40671	2.96152e-08	3.30744e-07	CNH35_RS00790	NZ_CP023390.1	177248	178090	+	843	protein_coding	sce7726 family protein && -	-
CNH35_RS15255	23.101	195.181	-3.07692	2.98169e-08	3.31637e-07	CNH35_RS15255	NZ_CP023390.1	2871739	2872134	-	396	protein_coding	DUF3147 family protein && PF11345:Protein of unknown function (DUF3147)	-
CNH35_RS13080	200.342	1130.08	-2.49576	3.08804e-08	3.42069e-07	CNH35_RS13080	NZ_CP023390.1	2442688	2443605	-	918	protein_coding	bile acid:sodium symporter family protein && PF01758:Sodium Bile acid symporter family	-
CNH35_RS13755	361.629	1969.07	-2.44487	3.20802e-08	3.53921e-07	CNH35_RS13755	NZ_CP023390.1	2570876	2572705	-	1830	protein_coding	APC family permease && PF13520:Amino acid permease	-
CNH35_RS13865	145.398	832.179	-2.5167	3.3851e-08	3.71952e-07	CNH35_RS13865	NZ_CP023390.1	2592131	2592388	-	258	protein_coding	type II toxin-antitoxin system Phd/YefM family antitoxin && PF02604:Antitoxin Phd_YefM, type II toxin-antitoxin system	-
CNH35_RS12720	2624.95	495.908	2.40376	3.504e-08	3.8347e-07	CNH35_RS12720	NZ_CP023390.1	2381642	2382505	+	864	protein_coding	GRP family sugar transporter && PF06800:Sugar transport protein	-
CNH35_RS07520	937.652	4909.19	-2.38834	3.88949e-08	4.23954e-07	dapB	NZ_CP023390.1	1439927	1440649	+	723	protein_coding	4-hydroxy-tetrahydrodipicolinate reductase && PF05173:Dihydrodipicolinate reductase, C-terminus|PF01113:Dihydrodipicolinate reductase, N-terminus	DapB_N
CNH35_RS09830	2761.43	14310.1	-2.37354	3.99731e-08	4.33971e-07	CNH35_RS09830	NZ_CP023390.1	1919130	1919918	+	789	protein_coding	DUF1828 domain-containing protein && PF08861:Domain of unknown function DUF1828|PF08862:Domain of unknown function DUF1829	-
CNH35_RS00710	453.793	2417.06	-2.4131	4.04303e-08	4.37193e-07	CNH35_RS00710	NZ_CP023390.1	157182	157661	-	480	protein_coding	YagU family protein && PF07274:Protein of unknown function (DUF1440)	-
CNH35_RS14465	1302.76	243.704	2.41757	4.08742e-08	4.40246e-07	CNH35_RS14465	NZ_CP023390.1	2711803	2713296	-	1494	protein_coding	NAD(P)/FAD-dependent oxidoreductase && PF01593:Flavin containing amine oxidoreductase	Amino_oxidase
CNH35_RS13555	1269.09	6576.44	-2.3735	4.37848e-08	4.69739e-07	CNH35_RS13555	NZ_CP023390.1	2535803	2536402	-	600	protein_coding	DsbA family protein && PF13462:Thioredoxin	-
CNH35_RS04490	6336.31	1229.39	2.36555	4.43853e-08	4.74314e-07	CNH35_RS04490	NZ_CP023390.1	863770	864192	-	423	protein_coding	organic hydroperoxide resistance protein && PF02566:OsmC-like protein	-
CNH35_RS04850	145.398	818.638	-2.49304	4.51193e-08	4.80274e-07	lepB	NZ_CP023390.1	924420	924995	+	576	protein_coding	signal peptidase I && PF10502:Signal peptidase, peptidase S26	-
CNH35_RS12690	19744.3	3881.76	2.34661	5.24283e-08	5.55903e-07	rpsJ	NZ_CP023390.1	2375559	2375867	-	309	protein_coding	30S ribosomal protein S10 && PF00338:Ribosomal protein S10p/S20e	Ribosomal_S10
CNH35_RS15175	4170.47	815.253	2.35465	5.55769e-08	5.86173e-07	bstA	NZ_CP023390.1	2858136	2858600	+	465	protein_coding	bacillithiol transferase BstA && -	-
CNH35_RS03305	53.2331	341.313	-2.68008	5.57133e-08	5.86173e-07	CNH35_RS03305	NZ_CP023390.1	641927	642367	-	441	protein_coding	Rrf2 family transcriptional regulator && PF02082:Iron-dependent Transcriptional regulator	Rrf2
CNH35_RS04935	1432.15	274.735	2.38135	5.88267e-08	6.16549e-07	CNH35_RS04935	NZ_CP023390.1	947929	948870	+	942	protein_coding	ketoacyl-ACP synthase III && PF08541:3-Oxoacyl-[acyl-carrier-protein (ACP)] synthase III C terminal|PF08545:3-Oxoacyl-[acyl-carrier-protein (ACP)] synthase III	-
CNH35_RS13540	374.036	1959.48	-2.38916	5.97858e-08	6.24201e-07	CNH35_RS13540	NZ_CP023390.1	2535013	2535279	-	267	protein_coding	Txe/YoeB family addiction module toxin && PF06769:YoeB-like toxin of bacterial type II toxin-antitoxin system	-
CNH35_RS09140	9007.28	1781.75	2.33769	6.02151e-08	6.26283e-07	ald	NZ_CP023390.1	1780333	1781451	-	1119	protein_coding	alanine dehydrogenase && PF01262:Alanine dehydrogenase/PNT, C-terminal domain|PF05222:Alanine dehydrogenase/PNT, N-terminal domain	-
CNH35_RS13740	1577.48	305.203	2.36914	6.23369e-08	6.45886e-07	CNH35_RS13740	NZ_CP023390.1	2567111	2568520	+	1410	protein_coding	amino acid permease && PF00324:Amino acid permease	AA_permease
CNH35_RS05300	85.1367	500.421	-2.55495	6.28188e-08	6.48414e-07	CNH35_RS05300	NZ_CP023390.1	1020240	1020659	+	420	protein_coding	MarR family transcriptional regulator && PF01047:MarR family	MarR
CNH35_RS05230	420.117	75.0031	2.48314	6.3387e-08	6.5181e-07	CNH35_RS05230	NZ_CP023390.1	1007397	1007528	-	132	protein_coding	SAR1012 family small protein && -	-
CNH35_RS06260	1176.92	225.649	2.382	6.5752e-08	6.73588e-07	CNH35_RS06260	NZ_CP023390.1	1183716	1185272	+	1557	protein_coding	YfcC family protein && PF03606:C4-dicarboxylate anaerobic carrier	-
CNH35_RS02195	14212.8	2839.65	2.32333	6.97998e-08	7.12377e-07	CNH35_RS02195	NZ_CP023390.1	425147	425554	-	408	protein_coding	general stress protein && PF11181:Heat induced stress protein YflT domain	-
CNH35_RS07510	1852.2	9216.4	-2.31495	8.3147e-08	8.45431e-07	CNH35_RS07510	NZ_CP023390.1	1438052	1439041	+	990	protein_coding	aspartate-semialdehyde dehydrogenase && PF02774:Semialdehyde dehydrogenase, dimerisation domain|PF01118:Semialdehyde dehydrogenase, NAD binding domain	-
CNH35_RS03085	2087.92	10365.1	-2.31159	8.5407e-08	8.65182e-07	CNH35_RS03085	NZ_CP023390.1	595701	596777	+	1077	protein_coding	branched-chain amino acid aminotransferase && PF01063:Amino-transferase class IV	-
CNH35_RS07615	45729.2	9272.82	2.30201	8.74257e-08	8.82352e-07	CNH35_RS07615	NZ_CP023390.1	1457155	1459953	-	2799	protein_coding	2-oxoglutarate dehydrogenase E1 component && PF02779:Transketolase, pyrimidine binding domain|PF16870:2-oxoglutarate dehydrogenase C-terminal|PF00676:Dehydrogenase E1 component	-
CNH35_RS09535	359.857	1839.87	-2.35405	9.2681e-08	9.3194e-07	CNH35_RS09535	NZ_CP023390.1	1866187	1866630	-	444	protein_coding	hypothetical protein && -	-
CNH35_RS11880	56852.6	11576.5	2.29601	9.3598e-08	9.377e-07	atpD	NZ_CP023390.1	2225522	2226934	-	1413	protein_coding	F0F1 ATP synthase subunit beta && PF00006:ATP synthase alpha/beta family, nucleotide-binding domain|PF02874:ATP synthase alpha/beta family, beta-barrel domain	ATP-synt_ab
CNH35_RS00515	70.9574	418.61	-2.56017	9.76312e-08	9.74524e-07	CNH35_RS00515	NZ_CP023390.1	110270	111814	+	1545	protein_coding	hypothetical protein && -	-
CNH35_RS13560	405.938	2056.52	-2.34082	1.00511e-07	9.99603e-07	CNH35_RS13560	NZ_CP023390.1	2536421	2536783	-	363	protein_coding	DUF4467 domain-containing protein && PF14729:Domain of unknown function with cystatin-like fold (DUF4467)	-
CNH35_RS03140	687.747	3403.87	-2.3072	1.16732e-07	1.15671e-06	sdrE	NZ_CP023390.1	609219	612719	+	3501	protein_coding	MSCRAMM family adhesin SdrE && PF00746:LPXTG cell wall anchor motif|PF17210:SdrD B-like domain|PF04650:YSIRK type signal peptide|PF10425:C-terminus of bacterial fibrinogen-binding adhesin|PF17961:Bacterial Ig domain	YSIRK_signal
CNH35_RS10230	5046.02	24464.8	-2.27749	1.20065e-07	1.18543e-06	perR	NZ_CP023390.1	1963955	1964401	-	447	protein_coding	peroxide-responsive transcriptional repressor PerR && PF01475:Ferric uptake regulator family	FUR
CNH35_RS14915	8424.17	1749.59	2.26741	1.37736e-07	1.35498e-06	manA	NZ_CP023390.1	2797620	2798558	+	939	protein_coding	mannose-6-phosphate isomerase%2C class I && PF20511:Phosphomannose isomerase type I, catalytic domain	-
CNH35_RS12675	14436.1	3004.4	2.26446	1.38944e-07	1.36195e-06	rplW	NZ_CP023390.1	2373944	2374219	-	276	protein_coding	50S ribosomal protein L23 && PF00276:Ribosomal protein L23	-
CNH35_RS00735	914.611	4442.02	-2.27997	1.40274e-07	1.37006e-06	brnQ	NZ_CP023390.1	162471	163826	-	1356	protein_coding	branched-chain amino acid transport system II carrier protein && PF05525:Branched-chain amino acid transport protein	-
CNH35_RS04565	829.537	165.278	2.32623	1.48074e-07	1.44108e-06	CNH35_RS04565	NZ_CP023390.1	873243	874094	-	852	protein_coding	DUF368 domain-containing protein && PF04018:Domain of unknown function (DUF368)	-
CNH35_RS05735	244.652	42.2781	2.52806	1.50614e-07	1.46058e-06	CNH35_RS05735	NZ_CP023390.1	1102614	1103402	+	789	protein_coding	phage antirepressor KilAC domain-containing protein && PF02498:BRO family, N-terminal domain|PF03374:Phage antirepressor protein KilAC domain	ANT
CNH35_RS13385	3291.37	682.662	2.26916	1.58003e-07	1.5268e-06	CNH35_RS13385	NZ_CP023390.1	2501735	2502679	+	945	protein_coding	magnesium transporter CorA family protein && PF01544:CorA-like Mg2+ transporter protein	-
CNH35_RS14535	228.7	39.457	2.53009	1.67666e-07	1.61446e-06	CNH35_RS14535	NZ_CP023390.1	2724473	2725030	+	558	protein_coding	TetR/AcrR family transcriptional regulator && PF00440:Bacterial regulatory proteins, tetR family	TetR_N
CNH35_RS14230	7103.75	1497.95	2.24546	1.79529e-07	1.72259e-06	CNH35_RS14230	NZ_CP023390.1	2664520	2665191	-	672	protein_coding	NAD(P)H-dependent oxidoreductase && PF00881:Nitroreductase family	Nitroreductase
CNH35_RS03505	3130.08	655.016	2.2563	1.84026e-07	1.75443e-06	CNH35_RS03505	NZ_CP023390.1	671915	672475	+	561	protein_coding	tyrosine-type recombinase/integrase && PF00589:Phage integrase family	Phage_integrase
CNH35_RS01120	400.621	1959.48	-2.29011	1.84135e-07	1.75443e-06	lrgB	NZ_CP023390.1	254534	255235	+	702	protein_coding	antiholin-like protein LrgB && PF04172:LrgB-like family	-
CNH35_RS14590	2027.66	9615.3	-2.2455	1.84942e-07	1.75599e-06	CNH35_RS14590	NZ_CP023390.1	2732881	2733747	-	867	protein_coding	fructosamine kinase family protein && PF03881:Fructosamine kinase	Fructosamin_kin
CNH35_RS15145	2149.96	450.206	2.25522	2.04021e-07	1.9304e-06	CNH35_RS15145	NZ_CP023390.1	2853130	2853645	+	516	protein_coding	YceI family protein && PF04264:YceI-like domain	-
CNH35_RS04780	36300.1	7761.29	2.22558	2.13188e-07	2.01017e-06	mnhA1	NZ_CP023390.1	908336	910741	-	2406	protein_coding	Na+/H+ antiporter Mnh1 subunit A && PF20501:MBH, subunit E|PF00361:Proton-conducting membrane transporter|PF13244:MBH, subunit D|PF00662:NADH-Ubiquinone oxidoreductase (complex I), chain 5 N-terminus	-
CNH35_RS03555	81.5918	442.307	-2.43823	2.38692e-07	2.23758e-06	CNH35_RS03555	NZ_CP023390.1	682797	683633	-	837	protein_coding	metal ABC transporter permease && PF00950:ABC 3 transport family	ABC-3
CNH35_RS15120	78.047	428.202	-2.45554	2.38949e-07	2.23758e-06	CNH35_RS15120	NZ_CP023390.1	2848180	2848677	-	498	protein_coding	GNAT family N-acetyltransferase && PF13302:Acetyltransferase (GNAT) domain	-
CNH35_RS10105	37.281	1.08657	4.91714	2.40483e-07	2.24424e-06	CNH35_RS10105	NZ_CP023390.1	1956252	1956325	-	74	protein_coding	tRNA-Trp && -	-
CNH35_RS11365	273.01	1327.56	-2.28168	2.60519e-07	2.42291e-06	CNH35_RS11365	NZ_CP023390.1	2130379	2130561	+	183	protein_coding	hypothetical protein && -	-
CNH35_RS04425	108.178	15.7588	2.76644	2.63171e-07	2.43925e-06	CNH35_RS04425	NZ_CP023390.1	856013	856483	+	471	protein_coding	hypothetical protein && -	-
CNH35_RS09010	1159.2	5370.15	-2.21182	2.93273e-07	2.70904e-06	nrdR	NZ_CP023390.1	1747226	1747696	-	471	protein_coding	transcriptional regulator NrdR && PF03477:ATP cone domain	-
CNH35_RS15060	1215.92	5616.15	-2.20753	3.05516e-07	2.8126e-06	lip1	NZ_CP023390.1	2836573	2838615	-	2043	protein_coding	YSIRK domain-containing triacylglycerol lipase Lip1 && PF04650:YSIRK type signal peptide	YSIRK_signal
CNH35_RS05155	7522.03	34322.8	-2.18997	3.24768e-07	2.97978e-06	CNH35_RS05155	NZ_CP023390.1	996493	996717	+	225	protein_coding	IDEAL domain-containing protein && PF08858:IDEAL domain	-
CNH35_RS14545	8837.14	1939.73	2.18762	3.43063e-07	3.13707e-06	CNH35_RS14545	NZ_CP023390.1	2725825	2726835	+	1011	protein_coding	amidohydrolase family protein && PF04909:Amidohydrolase	Amidohydro_2
CNH35_RS00040	1956.77	423.688	2.20694	3.67171e-07	3.33896e-06	hutH	NZ_CP023390.1	10900	12414	+	1515	protein_coding	histidine ammonia-lyase && PF00221:Aromatic amino acid lyase	-
CNH35_RS15130	514.054	2389.41	-2.21663	3.67591e-07	3.33896e-06	CNH35_RS15130	NZ_CP023390.1	2849554	2851266	-	1713	protein_coding	ABC transporter ATP-binding protein && PF12558:ATP-binding cassette cobalt transporter|PF00005:ABC transporter	ABC_tran
CNH35_RS10765	560.135	2593.09	-2.2108	3.76914e-07	3.41226e-06	CNH35_RS10765	NZ_CP023390.1	2038812	2039366	+	555	protein_coding	3'-5' exonuclease && PF00929:Exonuclease	Exonuc_X-T
CNH35_RS13020	2809.28	12729.2	-2.17986	3.81027e-07	3.43807e-06	CNH35_RS13020	NZ_CP023390.1	2433063	2434010	-	948	protein_coding	LCP family protein && PF03816:LytR_cpsA_psr family	-
CNH35_RS01730	118.812	18.0159	2.71024	4.1497e-07	3.72302e-06	CNH35_RS01730	NZ_CP023390.1	344485	344820	+	336	protein_coding	phage head closure protein && -	-
CNH35_RS12295	7374.93	1636.75	2.17168	4.15339e-07	3.72302e-06	CNH35_RS12295	NZ_CP023390.1	2310239	2310499	+	261	protein_coding	hypothetical protein && -	-
CNH35_RS11885	30391	6786.33	2.16291	4.36527e-07	3.90012e-06	atpG	NZ_CP023390.1	2226956	2227822	-	867	protein_coding	ATP synthase F1 subunit gamma && PF00231:ATP synthase	-
CNH35_RS04605	23.101	159.636	-2.78713	4.49545e-07	4.0033e-06	CNH35_RS04605	NZ_CP023390.1	880276	880590	-	315	protein_coding	hypothetical protein && -	-
CNH35_RS14480	1542.03	336.799	2.1943	4.60168e-07	4.08455e-06	CNH35_RS14480	NZ_CP023390.1	2715080	2716891	-	1812	protein_coding	acetyltransferase && PF01757:Acyltransferase family	-
CNH35_RS04390	70.9574	379.679	-2.41939	4.65607e-07	4.11942e-06	CNH35_RS04390	NZ_CP023390.1	846977	847705	-	729	protein_coding	DUF5067 domain-containing protein && PF16729:Domain of unknown function (DUF5067)	-
CNH35_RS13780	600.9	2735.84	-2.18676	4.82794e-07	4.25765e-06	CNH35_RS13780	NZ_CP023390.1	2575698	2576633	-	936	protein_coding	2-dehydropantoate 2-reductase && PF02558:Ketopantoate reductase PanE/ApbA|PF08546:Ketopantoate reductase PanE/ApbA C terminal	-
CNH35_RS13380	4262.63	952.921	2.16111	4.90313e-07	4.31001e-06	CNH35_RS13380	NZ_CP023390.1	2501066	2501689	+	624	protein_coding	TetR/AcrR family transcriptional regulator && PF14278:Transcriptional regulator C-terminal region|PF00440:Bacterial regulatory proteins, tetR family	TetR_N
CNH35_RS09370	1033.36	4642.88	-2.16766	4.93653e-07	4.32541e-06	trmB	NZ_CP023390.1	1828673	1829317	-	645	protein_coding	tRNA (guanosine(46)-N7)-methyltransferase TrmB && PF02390:Putative methyltransferase	-
CNH35_RS04905	12.4657	107.728	-3.10775	5.39201e-07	4.70937e-06	CNH35_RS04905	NZ_CP023390.1	943067	944212	+	1146	protein_coding	LeuA family protein && PF00682:HMGL-like	HMGL-like
CNH35_RS13940	1612.93	357.111	2.1747	5.51852e-07	4.80446e-06	CNH35_RS13940	NZ_CP023390.1	2606868	2607686	-	819	protein_coding	SDR family oxidoreductase && PF13561:Enoyl-(Acyl carrier protein) reductase	-
CNH35_RS15415	16.0109	125.783	-2.97119	5.59744e-07	4.85765e-06	CNH35_RS15415	NZ_CP023390.1	846639	846785	-	147	protein_coding	hypothetical protein && -	-
CNH35_RS06830	8913.35	2019.29	2.14203	5.73142e-07	4.95814e-06	CNH35_RS06830	NZ_CP023390.1	1306308	1308677	+	2370	protein_coding	DNA translocase FtsK && PF09397:Ftsk gamma domain|PF17854:FtsK alpha domain|PF01580:FtsK/SpoIIIE family	-
CNH35_RS10015	157.805	756.574	-2.26121	5.91528e-07	5.101e-06	CNH35_RS10015	NZ_CP023390.1	1946334	1946729	-	396	protein_coding	hypothetical protein && -	-
CNH35_RS06720	2904.99	652.759	2.15361	5.9463e-07	5.11157e-06	CNH35_RS06720	NZ_CP023390.1	1281578	1281691	+	114	protein_coding	hypothetical protein && -	-
CNH35_RS00135	980.189	214.364	2.19209	6.04519e-07	5.18023e-06	adsA	NZ_CP023390.1	31006	33324	+	2319	protein_coding	LPXTG-anchored adenosine synthase AdsA && PF00149:Calcineurin-like phosphoesterase|PF02872:5'-nucleotidase, C-terminal domain	Metallophos
CNH35_RS02480	69.1849	8.42317	3.01399	6.12512e-07	5.23227e-06	CNH35_RS02480	NZ_CP023390.1	476042	476956	+	915	protein_coding	cysteine synthase family protein && PF00291:Pyridoxal-phosphate dependent enzyme	PALP
CNH35_RS06885	1210.6	267.401	2.17792	6.25088e-07	5.32301e-06	CNH35_RS06885	NZ_CP023390.1	1319432	1319647	-	216	protein_coding	hypothetical protein && -	-
CNH35_RS11990	2506.21	10988.6	-2.13242	6.5525e-07	5.56248e-06	CNH35_RS11990	NZ_CP023390.1	2244285	2245544	-	1260	protein_coding	UDP-N-acetylglucosamine 1-carboxyvinyltransferase && PF00275:EPSP synthase (3-phosphoshikimate 1-carboxyvinyltransferase)	EPSP_synthase
CNH35_RS03290	8736.11	2004.62	2.12357	7.04958e-07	5.96587e-06	CNH35_RS03290	NZ_CP023390.1	638971	640047	+	1077	protein_coding	phosphomevalonate kinase && PF08544:GHMP kinases C terminal|PF00288:GHMP kinases N terminal domain	GHMP_kinases
CNH35_RS13245	1293.9	289.405	2.15989	7.36576e-07	6.21415e-06	CNH35_RS13245	NZ_CP023390.1	2476631	2477278	-	648	protein_coding	HlyD family efflux transporter periplasmic adaptor subunit && PF13533:Biotin-lipoyl like|PF13437:HlyD family secretion protein	-
CNH35_RS14640	1701.55	7400.2	-2.12071	7.74655e-07	6.51523e-06	panB	NZ_CP023390.1	2741011	2741829	-	819	protein_coding	3-methyl-2-oxobutanoate hydroxymethyltransferase && PF02548:Ketopantoate hydroxymethyltransferase	-
CNH35_RS06340	14911.1	3448.44	2.11231	7.81654e-07	6.55387e-06	CNH35_RS06340	NZ_CP023390.1	1198689	1200008	+	1320	protein_coding	cell division protein FtsQ/DivIB && PF08478:POTRA domain, FtsQ-type|PF03799:Cell division protein FtsQ/DivIB, C-terminal	-
CNH35_RS01735	104.633	16.3231	2.66811	7.99608e-07	6.68384e-06	CNH35_RS01735	NZ_CP023390.1	344807	345220	+	414	protein_coding	HK97 gp10 family phage protein && PF04883:Bacteriophage HK97-gp10, putative tail-component	-
CNH35_RS12170	1173.38	5088.61	-2.11659	8.53454e-07	7.11212e-06	fmtB	NZ_CP023390.1	2282772	2290208	-	7437	protein_coding	LPXTG-anchored DUF1542 repeat protein FmtB && PF07564:Domain of Unknown Function (DUF1542)|PF04650:YSIRK type signal peptide	YSIRK_signal
CNH35_RS05465	17805.4	4142.99	2.10352	8.57409e-07	7.12329e-06	CNH35_RS05465	NZ_CP023390.1	1054136	1054678	+	543	protein_coding	hypothetical protein && -	-
CNH35_RS04625	1407.33	321.001	2.13171	9.25839e-07	7.66842e-06	CNH35_RS04625	NZ_CP023390.1	883289	884137	+	849	protein_coding	DUF72 domain-containing protein && PF01904:Protein of unknown function DUF72	-
CNH35_RS05390	395.304	1739.44	-2.13755	9.97575e-07	8.23183e-06	purQ	NZ_CP023390.1	1038661	1039332	+	672	protein_coding	phosphoribosylformylglycinamidine synthase I && PF13507:CobB/CobQ-like glutamine amidotransferase domain	-
CNH35_RS09295	416.573	1828.02	-2.1336	9.99902e-07	8.23183e-06	CNH35_RS09295	NZ_CP023390.1	1811879	1813048	+	1170	protein_coding	acetoin utilization protein AcuC && PF00850:Histone deacetylase domain	Hist_deacetyl
CNH35_RS11690	2401.64	10252.9	-2.09393	1.00789e-06	8.25297e-06	CNH35_RS11690	NZ_CP023390.1	2192598	2192960	-	363	protein_coding	type II toxin-antitoxin system PemK/MazF family toxin && PF02452:PemK-like, MazF-like toxin of type II toxin-antitoxin system	-
CNH35_RS06655	41323	9722.5	2.08753	1.00853e-06	8.25297e-06	sucC	NZ_CP023390.1	1266843	1268009	+	1167	protein_coding	ADP-forming succinate--CoA ligase subunit beta && PF08442:ATP-grasp domain|PF00549:CoA-ligase	-
CNH35_RS14290	868.529	3738.45	-2.10578	1.04741e-06	8.54553e-06	CNH35_RS14290	NZ_CP023390.1	2674637	2674840	+	204	protein_coding	hypothetical protein && -	-
CNH35_RS09920	4762.44	1119.36	2.08885	1.08053e-06	8.78937e-06	CNH35_RS09920	NZ_CP023390.1	1927584	1928807	-	1224	protein_coding	ABC transporter permease && PF05975:Bacterial ABC transporter protein EcsB	-
CNH35_RS05020	5687.62	1339.41	2.08609	1.09689e-06	8.89589e-06	pepF	NZ_CP023390.1	966256	968064	+	1809	protein_coding	oligoendopeptidase F && PF01432:Peptidase family M3|PF08439:Oligopeptidase F	Peptidase_M3
CNH35_RS07865	162112	38434.8	2.0765	1.12957e-06	9.1338e-06	CNH35_RS07865	NZ_CP023390.1	1537688	1538368	-	681	protein_coding	zinc metallopeptidase && PF04298:Putative neutral zinc metallopeptidase	-
CNH35_RS06835	787	178.255	2.14134	1.20699e-06	9.73087e-06	CNH35_RS06835	NZ_CP023390.1	1308682	1309395	+	714	protein_coding	GntR family transcriptional regulator && PF07702:UTRA domain|PF00392:Bacterial regulatory proteins, gntR family	UTRA
CNH35_RS06960	987.278	4196.02	-2.08748	1.21282e-06	9.74909e-06	miaA	NZ_CP023390.1	1337646	1338581	+	936	protein_coding	tRNA (adenosine(37)-N6)-dimethylallyltransferase MiaA && PF01715:IPP transferase	IPPT
CNH35_RS11640	416.573	90.237	2.20462	1.24476e-06	9.97639e-06	CNH35_RS11640	NZ_CP023390.1	2185718	2185791	-	74	protein_coding	tRNA-Gly && -	-
CNH35_RS00305	693.064	2962.09	-2.09554	1.25714e-06	1.00461e-05	CNH35_RS00305	NZ_CP023390.1	66251	68026	-	1776	protein_coding	oleate hydratase && PF06100:MCRA family	-
CNH35_RS07930	295243	70636.2	2.06342	1.30247e-06	1.03779e-05	CNH35_RS07930	NZ_CP023390.1	1548448	1548720	-	273	protein_coding	HU family DNA-binding protein && PF00216:Bacterial DNA-binding protein	-
CNH35_RS12770	602.672	135.374	2.15299	1.34624e-06	1.06954e-05	CNH35_RS12770	NZ_CP023390.1	2391418	2392629	+	1212	protein_coding	MFS transporter && PF07690:Major Facilitator Superfamily	MFS_1
CNH35_RS11905	10324.2	2472.35	2.06199	1.37874e-06	1.09217e-05	atpE	NZ_CP023390.1	2230641	2230853	-	213	protein_coding	F0F1 ATP synthase subunit C && PF00137:ATP synthase subunit C	-
CNH35_RS12680	42576.1	10223	2.05821	1.39115e-06	1.0988e-05	rplD	NZ_CP023390.1	2374219	2374842	-	624	protein_coding	50S ribosomal protein L4 && PF00573:Ribosomal protein L4/L1 family	-
CNH35_RS02015	304.913	1326.43	-2.12103	1.42262e-06	1.12042e-05	CNH35_RS02015	NZ_CP023390.1	396868	397620	-	753	protein_coding	cyclase family protein && PF04199:Putative cyclase	-
CNH35_RS03060	689.519	2914.13	-2.07938	1.48629e-06	1.16719e-05	CNH35_RS03060	NZ_CP023390.1	588713	589888	-	1176	protein_coding	M20 family metallopeptidase && PF07687:Peptidase dimerisation domain|PF01546:Peptidase family M20/M25/M40	Peptidase_M20
CNH35_RS04840	253.514	1104.69	-2.12345	1.5433e-06	1.20848e-05	CNH35_RS04840	NZ_CP023390.1	923300	923875	+	576	protein_coding	TVP38/TMEM64 family protein && PF09335:SNARE associated Golgi protein	-
CNH35_RS01725	125.902	22.5299	2.47359	1.60159e-06	1.25052e-05	CNH35_RS01725	NZ_CP023390.1	344123	344473	+	351	protein_coding	hypothetical protein && -	-
CNH35_RS13715	18186.4	74949.6	-2.04306	1.64164e-06	1.27813e-05	CNH35_RS13715	NZ_CP023390.1	2562539	2563198	+	660	protein_coding	membrane protein && -	-
CNH35_RS05385	67.4125	332.85	-2.30345	1.6801e-06	1.30435e-05	purS	NZ_CP023390.1	1038396	1038659	+	264	protein_coding	phosphoribosylformylglycinamidine synthase subunit PurS && PF02700:Phosphoribosylformylglycinamidine (FGAM) synthase	-
CNH35_RS06995	102.861	476.724	-2.21228	1.70093e-06	1.31677e-05	CNH35_RS06995	NZ_CP023390.1	1344597	1344794	+	198	protein_coding	hypothetical protein && -	-
CNH35_RS07525	719.649	3011.74	-2.06521	1.74867e-06	1.34951e-05	dapD	NZ_CP023390.1	1440676	1441395	+	720	protein_coding	2%2C3%2C4%2C5-tetrahydropyridine-2%2C6-dicarboxylate N-acetyltransferase && PF14602:Hexapeptide repeat of succinyl-transferase|PF08503:Tetrahydrodipicolinate succinyltransferase N-terminal	-
CNH35_RS06075	312.002	1337.15	-2.09949	1.75313e-06	1.34951e-05	CNH35_RS06075	NZ_CP023390.1	1150615	1151355	+	741	protein_coding	RNA methyltransferase && PF00588:SpoU rRNA Methylase family|PF08032:RNA 2'-O ribose methyltransferase substrate binding	SpoU_methylase
CNH35_RS14325	13693.4	3335.6	2.03741	1.78281e-06	1.3685e-05	CNH35_RS14325	NZ_CP023390.1	2682470	2683159	-	690	protein_coding	LrgB family protein && PF04172:LrgB-like family	-
CNH35_RS00060	209.204	911.169	-2.12274	1.85643e-06	1.41872e-05	CNH35_RS00060	NZ_CP023390.1	15421	15750	+	330	protein_coding	AzlD domain-containing protein && PF05437:Branched-chain amino acid transport protein (AzlD)	-
CNH35_RS04550	370.491	1569.61	-2.08286	1.85866e-06	1.41872e-05	CNH35_RS04550	NZ_CP023390.1	870928	871623	+	696	protein_coding	ABC transporter permease && PF00528:Binding-protein-dependent transport system inner membrane component	BPD_transp_1
CNH35_RS04380	31.9636	181.076	-2.50116	2.09558e-06	1.5951e-05	CNH35_RS04380	NZ_CP023390.1	846300	846623	-	324	protein_coding	hypothetical protein && -	-
CNH35_RS01740	42.5984	3.90848	3.39404	2.1457e-06	1.6283e-05	CNH35_RS01740	NZ_CP023390.1	345233	345658	+	426	protein_coding	DUF3168 domain-containing protein && PF11367:Protein of unknown function (DUF3168)	-
CNH35_RS14630	1212.37	4956.58	-2.03151	2.15115e-06	1.6283e-05	CNH35_RS14630	NZ_CP023390.1	2739782	2740165	-	384	protein_coding	aspartate 1-decarboxylase && PF02261:Aspartate decarboxylase	-
CNH35_RS00240	136.536	604.237	-2.14571	2.29171e-06	1.72989e-05	CNH35_RS00240	NZ_CP023390.1	48312	49055	+	744	protein_coding	LysR family transcriptional regulator && PF00126:Bacterial regulatory helix-turn-helix protein, lysR family	HTH_1
CNH35_RS12665	28719.7	7123.73	2.01131	2.32515e-06	1.75028e-05	rpsS	NZ_CP023390.1	2372733	2373011	-	279	protein_coding	30S ribosomal protein S19 && PF00203:Ribosomal protein S19	-
CNH35_RS15205	5026.53	1245.18	2.01305	2.44593e-06	1.83613e-05	CNH35_RS15205	NZ_CP023390.1	2864729	2865241	-	513	protein_coding	HdeD family acid-resistance protein && PF03729:Short repeat of unknown function (DUF308)	-
CNH35_RS14475	129.447	24.7869	2.37675	2.66031e-06	1.99118e-05	CNH35_RS14475	NZ_CP023390.1	2713952	2714719	-	768	protein_coding	CHAP domain-containing protein && -	-
CNH35_RS01105	724.967	2950.24	-2.02483	2.66708e-06	1.99118e-05	CNH35_RS01105	NZ_CP023390.1	251488	253242	+	1755	protein_coding	sensor histidine kinase && PF02518:Histidine kinase-, DNA gyrase B-, and HSP90-like ATPase|PF07694:5TMR of 5TMR-LYT|PF06580:Histidine kinase	His_kinase
CNH35_RS02115	53830.7	13480.7	1.99752	2.67791e-06	1.9938e-05	CNH35_RS02115	NZ_CP023390.1	413161	413733	+	573	protein_coding	PepSY domain-containing protein && PF03413:Peptidase propeptide and YPEB domain	-
CNH35_RS03550	283.644	1184.81	-2.06246	2.70918e-06	2.01158e-05	CNH35_RS03550	NZ_CP023390.1	681871	682800	-	930	protein_coding	metal ABC transporter substrate-binding protein && PF01297:Zinc-uptake complex component A periplasmic	-
CNH35_RS01195	678.885	161.328	2.07197	2.7224e-06	2.01591e-05	CNH35_RS01195	NZ_CP023390.1	264802	266178	-	1377	protein_coding	MFS transporter && PF07690:Major Facilitator Superfamily	MFS_1
CNH35_RS05620	1286.81	5163.65	-2.00458	2.84634e-06	2.10197e-05	CNH35_RS05620	NZ_CP023390.1	1083150	1083425	+	276	protein_coding	YlaN family protein && PF07408:Protein of unknown function (DUF1507)	-
CNH35_RS14245	16.0109	112.241	-2.80706	2.92107e-06	2.15133e-05	CNH35_RS14245	NZ_CP023390.1	2667823	2668458	+	636	protein_coding	ATP-binding cassette domain-containing protein && PF00005:ABC transporter	ABC_tran
CNH35_RS03040	21392.7	5387.64	1.98935	2.95682e-06	2.16808e-05	rpsL	NZ_CP023390.1	583877	584290	+	414	protein_coding	30S ribosomal protein S12 && PF00164:Ribosomal protein S12/S23	Ribosomal_S12
CNH35_RS05215	347.45	1431.94	-2.04306	2.95973e-06	2.16808e-05	CNH35_RS05215	NZ_CP023390.1	1003989	1005470	+	1482	protein_coding	glycosyltransferase && PF00534:Glycosyl transferases group 1	Glycos_transf_1
CNH35_RS14150	18969.8	4787.32	1.98638	3.05988e-06	2.23543e-05	CNH35_RS14150	NZ_CP023390.1	2650905	2652182	-	1278	protein_coding	MFS transporter && PF07690:Major Facilitator Superfamily	MFS_1
CNH35_RS04765	19887.9	5024.29	1.98486	3.10653e-06	2.26345e-05	mnhD1	NZ_CP023390.1	906085	907581	-	1497	protein_coding	Na+/H+ antiporter Mnh1 subunit D && PF00361:Proton-conducting membrane transporter	-
CNH35_RS15290	3229.34	808.482	1.99771	3.14019e-06	2.28187e-05	rpmH	NZ_CP023390.1	2878546	2878683	-	138	protein_coding	50S ribosomal protein L34 && PF00468:Ribosomal protein L34	-
CNH35_RS08350	108.178	19.1444	2.48805	3.19405e-06	2.31484e-05	rpmG	NZ_CP023390.1	1621480	1621629	-	150	protein_coding	50S ribosomal protein L33 && PF00471:Ribosomal protein L33	-
CNH35_RS04145	2084.38	519.605	2.00376	3.21803e-06	2.32603e-05	ytxJ	NZ_CP023390.1	795714	796034	+	321	protein_coding	bacillithiol system redox-active protein YtxJ && PF11009:Protein of unknown function (DUF2847)	-
CNH35_RS01170	579.632	138.76	2.06116	3.28517e-06	2.36828e-05	rbsU	NZ_CP023390.1	261246	262127	-	882	protein_coding	ribose transporter RbsU && PF06800:Sugar transport protein	-
CNH35_RS00230	370.491	1504.16	-2.02142	3.55486e-06	2.55594e-05	CNH35_RS00230	NZ_CP023390.1	46473	47333	+	861	protein_coding	LysR family transcriptional regulator && PF00126:Bacterial regulatory helix-turn-helix protein, lysR family|PF03466:LysR substrate binding domain	LysR_substrate
CNH35_RS03230	1912.46	480.11	1.99359	3.60459e-06	2.58487e-05	CNH35_RS03230	NZ_CP023390.1	628655	629311	+	657	protein_coding	uracil-DNA glycosylase && PF03167:Uracil DNA glycosylase superfamily	UDG
CNH35_RS12035	1416.19	5589.63	-1.98073	3.62159e-06	2.59024e-05	CNH35_RS12035	NZ_CP023390.1	2254786	2255970	-	1185	protein_coding	M20 family metallopeptidase && PF01546:Peptidase family M20/M25/M40|PF07687:Peptidase dimerisation domain	M20_dimer
CNH35_RS02995	17190.3	4390.11	1.96923	3.68023e-06	2.6253e-05	rplK	NZ_CP023390.1	572574	572996	+	423	protein_coding	50S ribosomal protein L11 && PF00298:Ribosomal protein L11, RNA binding domain|PF03946:Ribosomal protein L11, N-terminal domain	-
CNH35_RS14825	78.047	11.8089	2.70749	3.73139e-06	2.65484e-05	CNH35_RS14825	NZ_CP023390.1	2776771	2776971	-	201	protein_coding	hypothetical protein && -	-
CNH35_RS12545	303.14	1237.28	-2.02908	3.75106e-06	2.66188e-05	CNH35_RS12545	NZ_CP023390.1	2360606	2361415	-	810	protein_coding	energy-coupling factor transporter ATPase && PF00005:ABC transporter	ABC_tran
CNH35_RS12030	1005	3967.52	-1.98103	3.80423e-06	2.69261e-05	CNH35_RS12030	NZ_CP023390.1	2253593	2254786	-	1194	protein_coding	hypothetical protein && -	-
CNH35_RS01420	10497.9	2685.62	1.96669	3.83777e-06	2.7093e-05	CNH35_RS01420	NZ_CP023390.1	304936	305985	+	1050	protein_coding	FtsX-like permease family protein && PF02687:FtsX-like permease family	-
CNH35_RS06635	16628.5	4264.29	1.96324	3.92439e-06	2.76329e-05	rplS	NZ_CP023390.1	1261498	1261848	+	351	protein_coding	50S ribosomal protein L19 && PF01245:Ribosomal protein L19	-
CNH35_RS03895	78.047	356.547	-2.19143	3.99613e-06	2.80656e-05	ybaK	NZ_CP023390.1	746936	747418	+	483	protein_coding	Cys-tRNA(Pro) deacylase && PF04073:Aminoacyl-tRNA editing domain	-
CNH35_RS11680	4657.87	18133.2	-1.96089	4.08402e-06	2.85649e-05	CNH35_RS11680	NZ_CP023390.1	2191247	2192248	-	1002	protein_coding	PP2C family protein-serine/threonine phosphatase && PF07228:Stage II sporulation protein E (SpoIIE)|PF08673:Phosphoserine phosphatase RsbU, N-terminal domain	SpoIIE
CNH35_RS05740	93.9987	16.3231	2.51355	4.08819e-06	2.85649e-05	CNH35_RS05740	NZ_CP023390.1	1103419	1103613	+	195	protein_coding	hypothetical protein && -	-
CNH35_RS07745	49.6882	243.139	-2.29035	4.15615e-06	2.89655e-05	tdcB	NZ_CP023390.1	1510842	1511882	-	1041	protein_coding	bifunctional threonine ammonia-lyase/L-serine ammonia-lyase TdcB && PF00291:Pyridoxal-phosphate dependent enzyme	PALP
CNH35_RS11850	177.301	737.391	-2.05615	4.3869e-06	3.04957e-05	CNH35_RS11850	NZ_CP023390.1	2221954	2222394	+	441	protein_coding	YwpF-like family protein && PF14183:YwpF-like protein	-
CNH35_RS14415	21500.8	5563.68	1.95024	4.47657e-06	3.10315e-05	pruA	NZ_CP023390.1	2699581	2701125	-	1545	protein_coding	L-glutamate gamma-semialdehyde dehydrogenase && PF00171:Aldehyde dehydrogenase family	Aldedh
CNH35_RS14865	147.171	620.599	-2.07608	4.48676e-06	3.10315e-05	arcD	NZ_CP023390.1	2785305	2786735	-	1431	protein_coding	arginine-ornithine antiporter && PF13520:Amino acid permease	-
CNH35_RS14075	1107.8	4308.3	-1.95941	4.69903e-06	3.24173e-05	CNH35_RS14075	NZ_CP023390.1	2627840	2632339	-	4500	protein_coding	E domain-containing protein && PF17041:E domain|PF04650:YSIRK type signal peptide|PF18483:Bacterial lectin|PF07501:G5 domain	YSIRK_signal
CNH35_RS13400	1781.3	6841.06	-1.94128	5.34574e-06	3.67857e-05	rsp	NZ_CP023390.1	2506258	2508363	+	2106	protein_coding	AraC family transcriptional regulator Rsp && PF12833:Helix-turn-helix domain	-
CNH35_RS13240	2325.42	604.801	1.94264	5.88483e-06	4.03934e-05	CNH35_RS13240	NZ_CP023390.1	2474687	2476618	-	1932	protein_coding	DHA2 family efflux MFS transporter permease subunit && PF07690:Major Facilitator Superfamily	MFS_1
CNH35_RS03650	1669.64	432.716	1.94761	6.04269e-06	4.13727e-05	dhaL	NZ_CP023390.1	702583	703167	+	585	protein_coding	dihydroxyacetone kinase subunit DhaL && PF02734:DAK2 domain	-
CNH35_RS00910	14958.9	56582.7	-1.91935	6.14964e-06	4.19685e-05	pflA	NZ_CP023390.1	208157	208912	+	756	protein_coding	pyruvate formate-lyase-activating protein && PF04055:Radical SAM superfamily|PF13353:4Fe-4S single cluster domain	Radical_SAM
CNH35_RS04480	574.314	2221.84	-1.95183	6.16052e-06	4.19685e-05	CNH35_RS04480	NZ_CP023390.1	862105	862722	-	618	protein_coding	LysE/ArgO family amino acid transporter && PF01810:LysE type translocator	-
CNH35_RS10915	8876.13	33566.2	-1.91901	6.22332e-06	4.22906e-05	CNH35_RS10915	NZ_CP023390.1	2069881	2070810	+	930	protein_coding	manganese-dependent inorganic pyrophosphatase && PF01368:DHH family|PF02833:DHHA2 domain	-
CNH35_RS06805	6875.11	1814.48	1.92173	6.27453e-06	4.25326e-05	ribF	NZ_CP023390.1	1300322	1301293	+	972	protein_coding	riboflavin biosynthesis protein RibF && PF06574:FAD synthetase|PF01687:Riboflavin kinase	-
CNH35_RS09945	99.3159	424.817	-2.09659	6.40018e-06	4.32767e-05	CNH35_RS09945	NZ_CP023390.1	1931336	1931893	+	558	protein_coding	DUF3267 domain-containing protein && PF11667:Putative zincin peptidase	-
CNH35_RS08890	475.061	1841.56	-1.95472	6.458e-06	4.35088e-05	CNH35_RS08890	NZ_CP023390.1	1725508	1726068	+	561	protein_coding	DNA-3-methyladenine glycosylase I && PF03352:Methyladenine glycosylase	-
CNH35_RS05395	1575.71	5980.63	-1.92429	6.46645e-06	4.35088e-05	purL	NZ_CP023390.1	1039325	1041514	+	2190	protein_coding	phosphoribosylformylglycinamidine synthase subunit PurL && PF00586:AIR synthase related protein, N-terminal domain|PF18072:Formylglycinamide ribonucleotide amidotransferase linker domain|PF02769:AIR synthase related protein, C-terminal domain	-
CNH35_RS03285	6189.2	1639.01	1.91682	6.64419e-06	4.45947e-05	mvaD	NZ_CP023390.1	637975	638958	+	984	protein_coding	diphosphomevalonate decarboxylase && PF18376:Mevalonate 5-diphosphate decarboxylase C-terminal domain|PF00288:GHMP kinases N terminal domain	GHMP_kinases
CNH35_RS10250	1107.8	4207.87	-1.92539	6.70377e-06	4.4884e-05	CNH35_RS10250	NZ_CP023390.1	1967572	1968666	+	1095	protein_coding	aromatic acid exporter family protein && PF06081:Aromatic acid exporter family member 1	-
CNH35_RS00920	290.734	1140.8	-1.97225	6.79441e-06	4.53793e-05	CNH35_RS00920	NZ_CP023390.1	209248	211011	+	1764	protein_coding	glycerophosphoryl diester phosphodiesterase membrane domain-containing protein && PF10110:Membrane domain of glycerophosphoryl diester phosphodiesterase|PF03009:Glycerophosphoryl diester phosphodiesterase family	-
CNH35_RS12140	271.238	1069.15	-1.9788	6.85471e-06	4.56701e-05	CNH35_RS12140	NZ_CP023390.1	2273696	2274478	-	783	protein_coding	ABC transporter ATP-binding protein && PF00005:ABC transporter	ABC_tran
CNH35_RS09610	1019.18	263.451	1.95108	7.1296e-06	4.73858e-05	menC	NZ_CP023390.1	1880104	1881105	-	1002	protein_coding	o-succinylbenzoate synthase && PF13378:Enolase C-terminal domain-like	-
CNH35_RS08600	33.736	173.177	-2.35911	7.4153e-06	4.91647e-05	sel26	NZ_CP023390.1	1668169	1668921	-	753	protein_coding	staphylococcal enterotoxin type 26 && PF02876:Staphylococcal/Streptococcal toxin, beta-grasp domain|PF01123:Staphylococcal/Streptococcal toxin, OB-fold domain	-
CNH35_RS06470	1311.62	4934.02	-1.9114	7.55981e-06	4.99302e-05	gmk	NZ_CP023390.1	1226808	1227431	+	624	protein_coding	guanylate kinase && PF00625:Guanylate kinase	-
CNH35_RS11090	88.6815	379.115	-2.09576	7.5674e-06	4.99302e-05	sea	NZ_CP023390.1	2094197	2094970	-	774	protein_coding	staphylococcal enterotoxin type A && PF02876:Staphylococcal/Streptococcal toxin, beta-grasp domain|PF01123:Staphylococcal/Streptococcal toxin, OB-fold domain	-
CNH35_RS09705	560.135	2132.13	-1.92843	7.96302e-06	5.24136e-05	CNH35_RS09705	NZ_CP023390.1	1896174	1897373	-	1200	protein_coding	restriction endonuclease subunit S && PF01420:Type I restriction modification DNA specificity domain	-
CNH35_RS03000	7366.06	1979.79	1.89545	8.20453e-06	5.38731e-05	rplA	NZ_CP023390.1	573204	573896	+	693	protein_coding	50S ribosomal protein L1 && PF00687:Ribosomal protein L1p/L10e family	-
CNH35_RS12265	1157.43	303.51	1.93047	8.28511e-06	5.42715e-05	lmrS	NZ_CP023390.1	2303758	2305200	-	1443	protein_coding	multidrug efflux MFS transporter LmrS && PF07690:Major Facilitator Superfamily	MFS_1
CNH35_RS12290	1930.18	7188.61	-1.89697	8.4054e-06	5.49274e-05	CNH35_RS12290	NZ_CP023390.1	2309547	2310062	-	516	protein_coding	metal-dependent hydrolase && PF04307:LexA-binding, inner membrane-associated putative hydrolase	-
CNH35_RS15135	235.79	919.632	-1.96352	8.53978e-06	5.5672e-05	CNH35_RS15135	NZ_CP023390.1	2851319	2851873	-	555	protein_coding	ECF-type riboflavin transporter substrate-binding protein && PF07155:ECF-type riboflavin transporter, S component	-
CNH35_RS07415	13227.3	3585.54	1.8832	9.09615e-06	5.91575e-05	femB	NZ_CP023390.1	1418312	1419571	+	1260	protein_coding	glycine glycyltransferase FemB && PF02388:FemAB family	-
CNH35_RS01250	125.902	510.013	-2.01814	9.27251e-06	6.01609e-05	esaA	NZ_CP023390.1	276286	279315	+	3030	protein_coding	type VII secretion protein EsaA && -	-
CNH35_RS07390	92.2263	386.45	-2.06687	9.76628e-06	6.32141e-05	trpC	NZ_CP023390.1	1413367	1414149	+	783	protein_coding	indole-3-glycerol phosphate synthase TrpC && PF00218:Indole-3-glycerol phosphate synthase	-
CNH35_RS07715	398.849	100.393	1.98827	1.00096e-05	6.46357e-05	CNH35_RS07715	NZ_CP023390.1	1474342	1475046	+	705	protein_coding	queuosine precursor transporter && PF02592:Putative vitamin uptake transporter	-
CNH35_RS08895	5010.57	1363.1	1.87794	1.00583e-05	6.47965e-05	CNH35_RS08895	NZ_CP023390.1	1726291	1727364	-	1074	protein_coding	AbrB family transcriptional regulator && PF05145:Transition state regulatory protein AbrB	-
CNH35_RS14370	6432.02	1754.1	1.87443	1.02552e-05	6.59087e-05	CNH35_RS14370	NZ_CP023390.1	2688971	2690137	+	1167	protein_coding	hydroxymethylglutaryl-CoA synthase && PF08540:Hydroxymethylglutaryl-coenzyme A synthase C terminal|PF01154:Hydroxymethylglutaryl-coenzyme A synthase N terminal	-
CNH35_RS04980	23.101	128.04	-2.46926	1.03717e-05	6.65012e-05	CNH35_RS04980	NZ_CP023390.1	958473	959459	+	987	protein_coding	ABC transporter ATP-binding protein && PF08352:Oligopeptide/dipeptide transporter, C-terminal region|PF00005:ABC transporter	ABC_tran
CNH35_RS04465	74.5022	318.744	-2.09683	1.05903e-05	6.77428e-05	CNH35_RS04465	NZ_CP023390.1	860790	860993	+	204	protein_coding	sterile alpha motif-like domain-containing protein && PF06855:YozE SAM-like fold	-
CNH35_RS06355	751.552	2782.67	-1.88852	1.08299e-05	6.91137e-05	pgeF	NZ_CP023390.1	1202991	1203782	+	792	protein_coding	peptidoglycan editing factor PgeF && PF02578:Multi-copper polyphenol oxidoreductase laccase	-
CNH35_RS05210	28.4186	146.659	-2.36662	1.09479e-05	6.97033e-05	CNH35_RS05210	NZ_CP023390.1	1003696	1003983	+	288	protein_coding	hypothetical protein && -	-
CNH35_RS01425	21718.8	5976.12	1.86163	1.12201e-05	7.11087e-05	CNH35_RS01425	NZ_CP023390.1	305998	306675	+	678	protein_coding	ABC transporter ATP-binding protein && PF00005:ABC transporter	ABC_tran
CNH35_RS14220	654.071	172.048	1.92552	1.12245e-05	7.11087e-05	CNH35_RS14220	NZ_CP023390.1	2663139	2663423	+	285	protein_coding	GNAT family N-acetyltransferase && PF14542:GCN5-related N-acetyl-transferase	-
CNH35_RS15170	131.219	524.682	-1.99938	1.12469e-05	7.11087e-05	CNH35_RS15170	NZ_CP023390.1	2857631	2857969	-	339	protein_coding	PadR family transcriptional regulator && PF03551:Transcriptional regulator PadR-like family	PadR
CNH35_RS06850	416.573	106.035	1.97222	1.15028e-05	7.2558e-05	CNH35_RS06850	NZ_CP023390.1	1311977	1312681	+	705	protein_coding	SDR family NAD(P)-dependent oxidoreductase && PF00106:short chain dehydrogenase	adh_short
CNH35_RS11780	283.644	1074.79	-1.92188	1.15638e-05	7.27744e-05	CNH35_RS11780	NZ_CP023390.1	2212355	2212564	-	210	protein_coding	heavy-metal-associated domain-containing protein && -	-
CNH35_RS12735	180.846	700.717	-1.95402	1.17262e-05	7.36266e-05	CNH35_RS12735	NZ_CP023390.1	2383965	2384129	+	165	protein_coding	SE1832 family protein && -	-
CNH35_RS10890	179.074	696.768	-1.96007	1.18181e-05	7.4033e-05	CNH35_RS10890	NZ_CP023390.1	2065048	2065842	+	795	protein_coding	prephenate dehydratase && PF00800:Prephenate dehydratase	-
CNH35_RS04775	1240.73	334.542	1.89036	1.19013e-05	7.43829e-05	mnhB1	NZ_CP023390.1	907915	908343	-	429	protein_coding	Na+/H+ antiporter Mnh1 subunit B && PF04039:Domain related to MnhB subunit of Na+/H+ antiporter	-
CNH35_RS05085	58.5504	258.373	-2.1414	1.20628e-05	7.52201e-05	CNH35_RS05085	NZ_CP023390.1	980917	981675	+	759	protein_coding	esterase family protein && PF00756:Putative esterase	-
CNH35_RS09290	379.353	1417.83	-1.90206	1.21537e-05	7.56139e-05	CNH35_RS09290	NZ_CP023390.1	1811222	1811854	+	633	protein_coding	hypothetical protein && -	-
CNH35_RS04985	21.3285	119.576	-2.48564	1.22702e-05	7.61644e-05	CNH35_RS04985	NZ_CP023390.1	959462	960442	+	981	protein_coding	dipeptide ABC transporter ATP-binding protein && PF00005:ABC transporter|PF08352:Oligopeptide/dipeptide transporter, C-terminal region	ABC_tran
CNH35_RS12115	677.112	179.383	1.91528	1.27827e-05	7.91656e-05	CNH35_RS12115	NZ_CP023390.1	2269758	2269862	-	105	protein_coding	hypothetical protein && -	-
CNH35_RS05375	1354.16	4900.16	-1.85543	1.33502e-05	8.2493e-05	purK	NZ_CP023390.1	1036564	1037688	+	1125	protein_coding	5-(carboxyamino)imidazole ribonucleotide synthase && PF17769:Phosphoribosylaminoimidazole carboxylase C-terminal domain|PF02826:D-isomer specific 2-hydroxyacid dehydrogenase, NAD binding domain|PF02222:ATP-grasp domain	2-Hacid_dh_C
CNH35_RS00245	74.5022	313.102	-2.07108	1.38234e-05	8.52233e-05	CNH35_RS00245	NZ_CP023390.1	49489	50091	+	603	protein_coding	hypothetical protein && -	-
CNH35_RS12685	14622.2	4092.21	1.83716	1.45036e-05	8.92149e-05	rplC	NZ_CP023390.1	2374869	2375531	-	663	protein_coding	50S ribosomal protein L3 && PF00297:Ribosomal protein L3	-
CNH35_RS06660	27487.9	7705.43	1.83482	1.46792e-05	9.00917e-05	sucD	NZ_CP023390.1	1268031	1268939	+	909	protein_coding	succinate--CoA ligase subunit alpha && PF00549:CoA-ligase|PF02629:CoA binding domain	CoA_binding
CNH35_RS14045	565.453	150.608	1.90734	1.50988e-05	9.24589e-05	CNH35_RS14045	NZ_CP023390.1	2623131	2624939	+	1809	protein_coding	phospho-sugar mutase && PF02879:Phosphoglucomutase/phosphomannomutase, alpha/beta/alpha domain II|PF02878:Phosphoglucomutase/phosphomannomutase, alpha/beta/alpha domain I|PF00408:Phosphoglucomutase/phosphomannomutase, C-terminal domain|PF02880:Phosphoglucomutase/phosphomannomutase, alpha/beta/alpha domain III	PGM_PMM_II
CNH35_RS08920	356.312	1314.02	-1.88276	1.52783e-05	9.33486e-05	hemC	NZ_CP023390.1	1730561	1731487	-	927	protein_coding	hydroxymethylbilane synthase && PF03900:Porphobilinogen deaminase, C-terminal domain|PF01379:Porphobilinogen deaminase, dipyromethane cofactor binding domain	-
CNH35_RS09305	1.38778e-17	25.9154	-7.92822	1.57535e-05	9.60362e-05	CNH35_RS09305	NZ_CP023390.1	1814208	1814321	-	114	protein_coding	hypothetical protein && -	-
CNH35_RS01915	24.8735	130.861	-2.39423	1.6105e-05	9.79604e-05	CNH35_RS01915	NZ_CP023390.1	378507	378947	+	441	protein_coding	MepB family protein && PF08877:MepB-like	-
CNH35_RS07275	58749	16626.8	1.82104	1.67497e-05	0.000101655	acnA	NZ_CP023390.1	1387116	1389821	+	2706	protein_coding	aconitate hydratase AcnA && PF00694:Aconitase C-terminal domain|PF00330:Aconitase family (aconitate hydratase)	Aconitase
CNH35_RS14815	2263.39	633.012	1.83788	1.68387e-05	0.000101967	nsaS	NZ_CP023390.1	2775182	2776069	-	888	protein_coding	nisin susceptibility-associated two-component system sensor histidine kinase NsaS && PF02518:Histidine kinase-, DNA gyrase B-, and HSP90-like ATPase	HATPase_c
CNH35_RS11525	79.8194	15.1946	2.38017	1.74595e-05	0.000105492	CNH35_RS11525	NZ_CP023390.1	2159825	2160049	-	225	protein_coding	sulfurtransferase TusA family protein && PF01206:Sulfurtransferase TusA	SirA
CNH35_RS00855	432.524	114.498	1.91578	1.76484e-05	0.000106398	CNH35_RS00855	NZ_CP023390.1	193852	195120	+	1269	protein_coding	sugar ABC transporter permease && PF00528:Binding-protein-dependent transport system inner membrane component	BPD_transp_1
CNH35_RS03805	336.816	87.4159	1.9438	1.82025e-05	0.000109497	CNH35_RS03805	NZ_CP023390.1	729713	730255	+	543	protein_coding	GNAT family N-acetyltransferase && PF13302:Acetyltransferase (GNAT) domain	-
CNH35_RS04505	3665.34	1036.99	1.82136	1.82866e-05	0.00010976	CNH35_RS04505	NZ_CP023390.1	865828	866148	-	321	protein_coding	thioredoxin family protein && PF00085:Thioredoxin	-
CNH35_RS12670	38777.9	11042.2	1.81219	1.83644e-05	0.000109985	rplB	NZ_CP023390.1	2373078	2373911	-	834	protein_coding	50S ribosomal protein L2 && PF03947:Ribosomal Proteins L2, C-terminal domain|PF00181:Ribosomal Proteins L2, RNA binding domain	Ribosomal_L2_C
CNH35_RS09160	5972.97	1695.43	1.81669	1.84591e-05	0.000110309	tpx	NZ_CP023390.1	1784698	1785192	-	495	protein_coding	thiol peroxidase && PF08534:Redoxin	-
CNH35_RS03045	12592.8	3597.39	1.80752	1.96104e-05	0.000116933	rpsG	NZ_CP023390.1	584356	584826	+	471	protein_coding	30S ribosomal protein S7 && PF00177:Ribosomal protein S7p/S5e	-
CNH35_RS06680	13085.5	3746.91	1.80415	2.02609e-05	0.000120548	topA	NZ_CP023390.1	1272775	1274850	+	2076	protein_coding	type I DNA topoisomerase && PF01751:Toprim domain|PF01131:DNA topoisomerase|PF01396:Topoisomerase DNA binding C4 zinc finger	Topoisom_bac
CNH35_RS03435	978.417	3446.75	-1.81671	2.06532e-05	0.000122614	argS	NZ_CP023390.1	659531	661192	+	1662	protein_coding	arginine--tRNA ligase && PF00750:tRNA synthetases class I (R)|PF05746:DALR anticodon binding domain|PF03485:Arginyl tRNA synthetase N terminal domain	-
CNH35_RS14460	577.859	157.943	1.87011	2.07365e-05	0.000122841	crtQ	NZ_CP023390.1	2710670	2711797	-	1128	protein_coding	4%2C4'-diaponeurosporenoate glycosyltransferase && PF00535:Glycosyl transferase family 2	Glycos_transf_2
CNH35_RS11360	180.846	672.507	-1.89475	2.09561e-05	0.000123864	CNH35_RS11360	NZ_CP023390.1	2129834	2130175	+	342	protein_coding	hypothetical protein && -	-
CNH35_RS11390	19.556	107.728	-2.46016	2.10309e-05	0.000123864	lukH	NZ_CP023390.1	2134378	2135433	-	1056	protein_coding	bi-component leukocidin LukGH subunit H && PF07968:Leukocidin/Hemolysin toxin family	-
CNH35_RS14775	1111.34	3904.32	-1.81276	2.10503e-05	0.000123864	CNH35_RS14775	NZ_CP023390.1	2768126	2770006	-	1881	protein_coding	assimilatory sulfite reductase (NADPH) flavoprotein subunit && PF00258:Flavodoxin|PF00667:FAD binding domain|PF00175:Oxidoreductase NAD-binding domain	NAD_binding_1
CNH35_RS03960	2061.34	585.053	1.81662	2.10979e-05	0.000123864	queE	NZ_CP023390.1	760554	761267	-	714	protein_coding	7-carboxy-7-deazaguanine synthase QueE && PF04055:Radical SAM superfamily|PF13353:4Fe-4S single cluster domain	Radical_SAM
CNH35_RS04615	1807.89	511.706	1.82055	2.11364e-05	0.000123864	CNH35_RS04615	NZ_CP023390.1	882009	883076	+	1068	protein_coding	nitronate monooxygenase family protein && PF03060:Nitronate monooxygenase	NPD
CNH35_RS04010	3075.14	10725.1	-1.80227	2.12329e-05	0.000124162	CNH35_RS04010	NZ_CP023390.1	769790	771673	+	1884	protein_coding	ABC-F family ATP-binding cassette domain-containing protein && PF00005:ABC transporter|PF12848:ABC transporter|PF16326:ABC transporter C-terminal domain	ABC_tran
CNH35_RS00635	46.1433	201.952	-2.12942	2.13985e-05	0.000124863	isdI	NZ_CP023390.1	136102	136428	-	327	protein_coding	staphylobilin-forming heme oxygenase IsdI && PF03992:Antibiotic biosynthesis monooxygenase	ABM
CNH35_RS13265	1157.43	4055.53	-1.80897	2.17305e-05	0.000126529	CNH35_RS13265	NZ_CP023390.1	2479657	2481039	-	1383	protein_coding	zinc ribbon domain-containing protein && -	-
CNH35_RS14650	903.977	3165.77	-1.8082	2.27895e-05	0.000132412	budA	NZ_CP023390.1	2742848	2743552	-	705	protein_coding	acetolactate decarboxylase && PF03306:Alpha-acetolactate decarboxylase	-
CNH35_RS07075	28.4186	138.76	-2.28682	2.29875e-05	0.00013309	CNH35_RS07075	NZ_CP023390.1	1351032	1351226	+	195	protein_coding	hypothetical protein && -	-
CNH35_RS05745	16.0109	93.0581	-2.53704	2.30038e-05	0.00013309	CNH35_RS05745	NZ_CP023390.1	1103817	1104047	-	231	protein_coding	hypothetical protein && -	-
CNH35_RS15165	2052.48	7125.99	-1.79572	2.32827e-05	0.000134418	CNH35_RS15165	NZ_CP023390.1	2856874	2857641	-	768	protein_coding	hypothetical protein && -	-
CNH35_RS06545	8691.8	2511.28	1.79116	2.33673e-05	0.000134621	rpmB	NZ_CP023390.1	1242931	1243119	-	189	protein_coding	50S ribosomal protein L28 && PF00830:Ribosomal L28 family	-
CNH35_RS13220	2162.36	618.906	1.80451	2.36304e-05	0.00013585	CNH35_RS13220	NZ_CP023390.1	2471660	2472151	+	492	protein_coding	thioesterase family protein && PF13279:Thioesterase-like superfamily	-
CNH35_RS01860	281.872	73.3104	1.94033	2.40703e-05	0.000138034	CNH35_RS01860	NZ_CP023390.1	368093	368893	+	801	protein_coding	protein-ADP-ribose hydrolase && PF01661:Macro domain	A1pp
CNH35_RS01140	350.995	93.0581	1.91319	2.42031e-05	0.000138034	CNH35_RS01140	NZ_CP023390.1	257003	258439	+	1437	protein_coding	6-phospho-beta-glucosidase && PF00232:Glycosyl hydrolase family 1	Glyco_hydro_1
CNH35_RS08005	4971.58	1437.02	1.7905	2.423e-05	0.000138034	CNH35_RS08005	NZ_CP023390.1	1560929	1561474	-	546	protein_coding	ECF transporter S component && PF12822:ECF transporter, substrate-specific component	-
CNH35_RS15305	47.9157	6.16589	2.92539	2.42341e-05	0.000138034	pepA1	NZ_CP023390.1	1889647	1889742	+	96	protein_coding	type I toxin-antitoxin system Fst family toxin PepA1 && -	-
CNH35_RS11875	6233.51	1803.76	1.78894	2.42637e-05	0.000138034	CNH35_RS11875	NZ_CP023390.1	2225098	2225502	-	405	protein_coding	F0F1 ATP synthase subunit epsilon && PF02823:ATP synthase, Delta/Epsilon chain, beta-sandwich domain|PF00401:ATP synthase, Delta/Epsilon chain, long alpha-helix domain	-
CNH35_RS12025	1121.98	3894.17	-1.79527	2.50022e-05	0.000141939	CNH35_RS12025	NZ_CP023390.1	2252523	2253194	-	672	protein_coding	DUF2750 domain-containing protein && PF11042:Protein of unknown function (DUF2750)	-
CNH35_RS08930	3991.46	13732.9	-1.78265	2.54777e-05	0.000144338	hemA	NZ_CP023390.1	1732366	1733712	-	1347	protein_coding	glutamyl-tRNA reductase && PF01488:Shikimate / quinate 5-dehydrogenase|PF00745:Glutamyl-tRNAGlu reductase, dimerisation domain|PF05201:Glutamyl-tRNAGlu reductase, N-terminal domain	-
CNH35_RS08940	20726.2	6044.39	1.77776	2.60738e-05	0.000147409	clpX	NZ_CP023390.1	1734673	1735935	-	1263	protein_coding	ATP-dependent Clp protease ATP-binding subunit ClpX && PF10431:C-terminal, D2-small domain, of ClpB protein|PF06689:ClpX C4-type zinc finger|PF07724:AAA domain (Cdc48 subfamily)	-
CNH35_RS12775	102.861	395.477	-1.94281	2.61515e-05	0.000147542	sarV	NZ_CP023390.1	2392731	2393081	-	351	protein_coding	HTH-type transcriptional regulator SarV && -	-
CNH35_RS09200	15003.2	4381.65	1.77568	2.67815e-05	0.000150784	rpsD	NZ_CP023390.1	1791377	1791979	+	603	protein_coding	30S ribosomal protein S4 && PF01479:S4 domain|PF00163:Ribosomal protein S4/S9 N-terminal domain	S4
CNH35_RS02155	6612.8	22641.9	-1.77566	2.68532e-05	0.000150876	ahpF	NZ_CP023390.1	417467	418990	-	1524	protein_coding	alkyl hydroperoxide reductase subunit F && PF07992:Pyridine nucleotide-disulphide oxidoreductase|PF13192:Thioredoxin domain	Pyr_redox_2
CNH35_RS12860	2694.08	780.836	1.78646	2.73412e-05	0.000153302	fdhD	NZ_CP023390.1	2402493	2403290	+	798	protein_coding	formate dehydrogenase accessory sulfurtransferase FdhD && PF02634:FdhD/NarQ family	-
CNH35_RS14315	21568.1	6317.47	1.77145	2.77305e-05	0.000155166	ptsG	NZ_CP023390.1	2678317	2680383	-	2067	protein_coding	glucose-specific PTS transporter subunit IIBC && PF00358:phosphoenolpyruvate-dependent sugar phosphotransferase system, EIIA 1|PF00367:phosphotransferase system, EIIB|PF02378:Phosphotransferase system, EIIC	-
CNH35_RS02220	464.427	1626.59	-1.80832	2.80896e-05	0.000156853	CNH35_RS02220	NZ_CP023390.1	431096	431632	-	537	protein_coding	hypothetical protein && -	-
CNH35_RS09350	645.21	181.64	1.82764	2.90856e-05	0.000162082	CNH35_RS09350	NZ_CP023390.1	1825386	1825697	-	312	protein_coding	thioredoxin family protein && PF00085:Thioredoxin	-
CNH35_RS10215	132.991	31.5577	2.06912	2.94498e-05	0.000163777	CNH35_RS10215	NZ_CP023390.1	1961400	1961475	-	76	protein_coding	tRNA-Ala && -	-
CNH35_RS04745	81.5918	318.744	-1.96577	3.08425e-05	0.000171173	CNH35_RS04745	NZ_CP023390.1	903574	904728	-	1155	protein_coding	FAD/NAD(P)-binding protein && PF07992:Pyridine nucleotide-disulphide oxidoreductase	Pyr_redox_2
CNH35_RS13325	18510.8	62577.5	-1.75728	3.16646e-05	0.00017513	CNH35_RS13325	NZ_CP023390.1	2490847	2492445	-	1599	protein_coding	L-lactate permease && PF02652:L-lactate permease	-
CNH35_RS09155	996.14	286.584	1.79673	3.16842e-05	0.00017513	CNH35_RS09155	NZ_CP023390.1	1783628	1784575	-	948	protein_coding	class I SAM-dependent methyltransferase && PF02384:N-6 DNA Methylase	-
CNH35_RS04770	2959.93	869.417	1.76723	3.27277e-05	0.000180533	mnhC1	NZ_CP023390.1	907574	907915	-	342	protein_coding	Na+/H+ antiporter Mnh1 subunit C && PF00420:NADH-ubiquinone/plastoquinone oxidoreductase chain 4L	-
CNH35_RS04420	450.248	125.218	1.84475	3.33528e-05	0.000183609	emp	NZ_CP023390.1	854656	855678	+	1023	protein_coding	extracellular matrix protein-binding adhesin Emp && -	-
CNH35_RS13300	141.853	519.04	-1.8714	3.38272e-05	0.000185845	hssR	NZ_CP023390.1	2485824	2486498	+	675	protein_coding	DNA-binding heme response regulator HssR && PF00072:Response regulator receiver domain|PF00486:Transcriptional regulatory protein, C terminal	Trans_reg_C
CNH35_RS10810	108.178	403.941	-1.90066	3.43829e-05	0.000188518	gatC	NZ_CP023390.1	2047508	2047810	-	303	protein_coding	Asp-tRNA(Asn)/Glu-tRNA(Gln) amidotransferase subunit GatC && PF02686:Glu-tRNAGln amidotransferase C subunit	-
CNH35_RS06565	1903.6	559.664	1.76576	3.55044e-05	0.000194276	fapR	NZ_CP023390.1	1248050	1248622	+	573	protein_coding	transcription factor FapR && -	-
CNH35_RS07535	452.02	1553.81	-1.78135	3.63057e-05	0.00019788	CNH35_RS07535	NZ_CP023390.1	1442694	1443779	+	1086	protein_coding	alanine racemase && PF00842:Alanine racemase, C-terminal domain|PF01168:Alanine racemase, N-terminal domain	Ala_racemase_N
CNH35_RS06900	737.373	2510.72	-1.76763	3.63083e-05	0.00019788	CNH35_RS06900	NZ_CP023390.1	1322519	1323385	+	867	protein_coding	2-oxoacid:ferredoxin oxidoreductase subunit beta && PF02775:Thiamine pyrophosphate enzyme, C-terminal TPP binding domain|PF12367:Pyruvate ferredoxin oxidoreductase beta subunit C terminal	-
CNH35_RS13455	141.853	515.655	-1.86196	3.66237e-05	0.000199201	nreC	NZ_CP023390.1	2516730	2517383	-	654	protein_coding	nitrate respiration regulation response regulator NreC && PF00196:Bacterial regulatory proteins, luxR family|PF00072:Response regulator receiver domain	Response_reg
CNH35_RS05400	1217.69	4106.31	-1.7537	3.71522e-05	0.000201609	purF	NZ_CP023390.1	1041493	1042977	+	1485	protein_coding	amidophosphoribosyltransferase && PF13537:Glutamine amidotransferase domain|PF00156:Phosphoribosyl transferase domain	Pribosyltran
CNH35_RS08130	413.028	115.063	1.84217	3.72144e-05	0.000201609	CNH35_RS08130	NZ_CP023390.1	1584675	1585694	-	1020	protein_coding	LacI family DNA-binding transcriptional regulator && PF00532:Periplasmic binding proteins and sugar binding domain of LacI family|PF00356:Bacterial regulatory proteins, lacI family	LacI
CNH35_RS07975	2857.14	849.106	1.75033	3.87589e-05	0.00020956	CNH35_RS07975	NZ_CP023390.1	1555144	1556130	-	987	protein_coding	YpdA family putative bacillithiol disulfide reductase && PF13738:Pyridine nucleotide-disulphide oxidoreductase	-
CNH35_RS12660	53072.1	15935.1	1.73574	3.898e-05	0.000210338	rplV	NZ_CP023390.1	2372351	2372704	-	354	protein_coding	50S ribosomal protein L22 && PF00237:Ribosomal protein L22p/L17e	-
CNH35_RS10785	418.345	1434.76	-1.77804	3.94402e-05	0.0002124	CNH35_RS10785	NZ_CP023390.1	2042893	2043840	-	948	protein_coding	diacylglycerol kinase && PF00781:Diacylglycerol kinase catalytic domain|PF19279:YegS C-terminal NAD kinase beta sandwich-like domain	-
CNH35_RS04730	1651.92	488.573	1.75711	3.9972e-05	0.000214437	CNH35_RS04730	NZ_CP023390.1	899922	901397	+	1476	protein_coding	M17 family metallopeptidase && PF02789:Cytosol aminopeptidase family, N-terminal domain|PF00883:Cytosol aminopeptidase family, catalytic domain	-
CNH35_RS00785	999.685	3360.42	-1.7491	3.99758e-05	0.000214437	CNH35_RS00785	NZ_CP023390.1	174254	177043	+	2790	protein_coding	type I restriction endonuclease subunit R && PF18766:SWI2/SNF2 ATPase|PF04313:Type I restriction enzyme R protein N terminus (HSDR_N)|PF12008:Type I restriction and modification enzyme - subunit R C terminal	-
CNH35_RS04005	133269	40122.9	1.73183	4.0337e-05	0.00021595	ltaS	NZ_CP023390.1	767579	769519	+	1941	protein_coding	polyglycerol-phosphate lipoteichoic acid synthase LtaS && PF00884:Sulfatase	Sulfatase
CNH35_RS13545	1648.38	5511.21	-1.74132	4.04783e-05	0.000216281	CNH35_RS13545	NZ_CP023390.1	2535279	2535530	-	252	protein_coding	type II toxin-antitoxin system Phd/YefM family antitoxin && PF02604:Antitoxin Phd_YefM, type II toxin-antitoxin system	-
CNH35_RS03320	1.83144	34.9431	-4.22267	4.26833e-05	0.000227616	CNH35_RS03320	NZ_CP023390.1	644405	645031	+	627	protein_coding	DUF443 family protein && PF04276:Protein of unknown function (DUF443)	-
CNH35_RS07180	2431.77	8062.02	-1.72914	4.41415e-05	0.000234933	CNH35_RS07180	NZ_CP023390.1	1368324	1369778	-	1455	protein_coding	amino acid permease && PF00324:Amino acid permease	AA_permease
CNH35_RS14980	253.514	876.752	-1.7901	4.5403e-05	0.000241176	CNH35_RS14980	NZ_CP023390.1	2824882	2825574	-	693	protein_coding	flavin reductase family protein && PF01613:Flavin reductase like domain	Flavin_Reduct
CNH35_RS10650	496.33	1676.81	-1.75635	4.554e-05	0.000241433	CNH35_RS10650	NZ_CP023390.1	2022127	2023173	+	1047	protein_coding	site-specific integrase && PF14659:Phage integrase, N-terminal SAM-like domain|PF14657:Arm DNA-binding domain|PF00589:Phage integrase family	Phage_integrase
CNH35_RS02865	141.853	34.9431	2.01579	4.61096e-05	0.000243978	CNH35_RS02865	NZ_CP023390.1	546847	546922	+	76	protein_coding	tRNA-Ala && -	-
CNH35_RS07750	21.3285	107.728	-2.33529	4.70477e-05	0.000248459	ald	NZ_CP023390.1	1511977	1513095	-	1119	protein_coding	alanine dehydrogenase && PF01262:Alanine dehydrogenase/PNT, C-terminal domain|PF05222:Alanine dehydrogenase/PNT, N-terminal domain	-
CNH35_RS13475	127.674	459.798	-1.84849	4.7796e-05	0.000251923	narJ	NZ_CP023390.1	2519606	2520181	-	576	protein_coding	nitrate reductase molybdenum cofactor assembly chaperone && PF02613:Nitrate reductase delta subunit	-
CNH35_RS09320	30095	9171.26	1.71431	4.81907e-05	0.000253513	CNH35_RS09320	NZ_CP023390.1	1816466	1817983	-	1518	protein_coding	hypothetical protein && -	-
CNH35_RS06685	7231.36	2199.83	1.71679	4.86722e-05	0.000255552	trmFO	NZ_CP023390.1	1275006	1276313	+	1308	protein_coding	methylenetetrahydrofolate--tRNA-(uracil(54)-C(5))-methyltransferase (FADH(2)-oxidizing) TrmFO && PF01134:Glucose inhibited division protein A	-
CNH35_RS05625	3727.37	1131.78	1.7194	4.94841e-05	0.000259316	ftsW	NZ_CP023390.1	1083739	1084965	+	1227	protein_coding	cell division protein FtsW && PF01098:Cell cycle protein	-
CNH35_RS01125	891.57	264.015	1.75501	5.07216e-05	0.000265291	CNH35_RS01125	NZ_CP023390.1	255343	256047	-	705	protein_coding	GntR family transcriptional regulator && PF00392:Bacterial regulatory proteins, gntR family|PF07702:UTRA domain	UTRA
CNH35_RS00955	436.069	1463.53	-1.74683	5.10285e-05	0.000266384	CNH35_RS00955	NZ_CP023390.1	219206	220711	-	1506	protein_coding	acyl--CoA ligase && PF00501:AMP-binding enzyme|PF13193:AMP-binding enzyme C-terminal domain	AMP-binding
CNH35_RS02405	16.0109	86.2875	-2.42823	5.19948e-05	0.00027091	CNH35_RS02405	NZ_CP023390.1	464009	464269	-	261	protein_coding	hypothetical protein && -	-
CNH35_RS00510	30.1911	136.503	-2.17605	5.21422e-05	0.000271159	CNH35_RS00510	NZ_CP023390.1	109085	110041	-	957	protein_coding	phosphate/phosphite/phosphonate ABC transporter substrate-binding protein && PF12974:ABC transporter, phosphonate, periplasmic substrate-binding protein	-
CNH35_RS13980	1877.01	568.691	1.72239	5.35205e-05	0.000277282	CNH35_RS13980	NZ_CP023390.1	2613223	2613504	+	282	protein_coding	single-stranded DNA-binding protein && PF07205:Domain of unknown function (DUF1413)	-
CNH35_RS02940	2149.96	7032.89	-1.70981	5.36229e-05	0.000277282	gltX	NZ_CP023390.1	565103	566557	+	1455	protein_coding	glutamate--tRNA ligase && PF19269:Anticodon binding domain|PF00749:tRNA synthetases class I (E and Q), catalytic domain	-
CNH35_RS08560	2713.57	825.973	1.7158	5.36248e-05	0.000277282	yqeK	NZ_CP023390.1	1662790	1663374	-	585	protein_coding	bis(5'-nucleosyl)-tetraphosphatase (symmetrical) YqeK && PF01966:HD domain	HD
CNH35_RS12190	3560.77	1092.85	1.70393	5.75922e-05	0.000297232	rocF	NZ_CP023390.1	2293799	2294707	-	909	protein_coding	arginase && PF00491:Arginase family	-
CNH35_RS14655	2545.2	8272.47	-1.70054	5.79318e-05	0.000298121	CNH35_RS14655	NZ_CP023390.1	2743830	2744789	-	960	protein_coding	L-lactate dehydrogenase && PF02866:lactate/malate dehydrogenase, alpha/beta C-terminal domain|PF00056:lactate/malate dehydrogenase, NAD binding domain	-
CNH35_RS12650	20136	6216.47	1.69558	5.79832e-05	0.000298121	rplP	NZ_CP023390.1	2371237	2371671	-	435	protein_coding	50S ribosomal protein L16 && PF00252:Ribosomal protein L16p/L10e	-
CNH35_RS08180	3973.73	1222.62	1.70037	5.90298e-05	0.000302856	CNH35_RS08180	NZ_CP023390.1	1593706	1594698	-	993	protein_coding	thiamine pyrophosphate-dependent dehydrogenase E1 component subunit alpha && PF00676:Dehydrogenase E1 component	-
CNH35_RS00505	12.4657	76.1315	-2.60773	5.91264e-05	0.000302856	phnC	NZ_CP023390.1	108098	108871	-	774	protein_coding	phosphonate ABC transporter ATP-binding protein && PF00005:ABC transporter	ABC_tran
CNH35_RS03725	1678.51	511.706	1.71342	5.97546e-05	0.0003055	CNH35_RS03725	NZ_CP023390.1	716820	717617	-	798	protein_coding	LysM peptidoglycan-binding domain-containing protein && PF01476:LysM domain|PF05257:CHAP domain	LysM
CNH35_RS13670	33.736	144.402	-2.09719	6.15526e-05	0.000314103	bioD	NZ_CP023390.1	2555155	2555841	-	687	protein_coding	dethiobiotin synthase && PF13500:AAA domain	-
CNH35_RS07080	37.281	157.379	-2.07727	6.17652e-05	0.000314121	CNH35_RS07080	NZ_CP023390.1	1351267	1351617	+	351	protein_coding	polymorphic toxin type 50 domain-containing protein && PF15542:Bacterial toxin 50	-
CNH35_RS00460	14886.3	47975.1	-1.6883	6.18468e-05	0.000314121	CNH35_RS00460	NZ_CP023390.1	100430	101031	+	602	protein_coding	hypothetical protein && -	-
CNH35_RS05000	3151.35	10184.6	-1.69235	6.19021e-05	0.000314121	trpS	NZ_CP023390.1	962332	963321	-	990	protein_coding	tryptophan--tRNA ligase && PF00579:tRNA synthetases class I (W and Y)	-
CNH35_RS03475	3078.68	9938.59	-1.69073	6.2937e-05	0.000318779	CNH35_RS03475	NZ_CP023390.1	666942	667658	+	717	protein_coding	hypothetical protein && -	-
CNH35_RS06305	4503.67	1393.57	1.69218	6.32173e-05	0.000319605	bshC	NZ_CP023390.1	1190296	1191909	+	1614	protein_coding	bacillithiol biosynthesis cysteine-adding enzyme BshC && PF10079:Bacillithiol biosynthesis BshC	-
CNH35_RS04120	1182.24	359.932	1.7152	6.3462e-05	0.000320248	CNH35_RS04120	NZ_CP023390.1	791317	792345	+	1029	protein_coding	siderophore ABC transporter substrate-binding protein && PF01497:Periplasmic binding protein	Peripla_BP_2
CNH35_RS01910	159.577	552.893	-1.79273	6.39984e-05	0.000322358	mepA	NZ_CP023390.1	377048	378403	+	1356	protein_coding	multidrug efflux MATE transporter MepA && PF01554:MatE	MatE
CNH35_RS05310	48129	14990.6	1.68284	6.48847e-05	0.000326209	CNH35_RS05310	NZ_CP023390.1	1020866	1024636	-	3771	protein_coding	glucosaminidase domain-containing protein && PF01832:Mannosyl-glycoprotein endo-beta-N-acetylglucosaminidase|PF01510:N-acetylmuramoyl-L-alanine amidase	-
CNH35_RS09490	3071.59	950.1	1.69264	6.50024e-05	0.000326209	ribD	NZ_CP023390.1	1857758	1858801	-	1044	protein_coding	bifunctional diaminohydroxyphosphoribosylaminopyrimidine deaminase/5-amino-6-(5-phosphoribosylamino)uracil reductase RibD && PF00383:Cytidine and deoxycytidylate deaminase zinc-binding region|PF01872:RibD C-terminal domain	RibD_C
CNH35_RS05200	7.14806	55.2553	-2.94452	6.54276e-05	0.000327739	CNH35_RS05200	NZ_CP023390.1	1002398	1003039	+	642	protein_coding	ABC transporter ATP-binding protein && PF00005:ABC transporter	ABC_tran
CNH35_RS04335	15701.6	50377.5	-1.68187	6.57172e-05	0.000328586	gpmI	NZ_CP023390.1	837181	838698	+	1518	protein_coding	2%2C3-bisphosphoglycerate-independent phosphoglycerate mutase && PF06415:BPG-independent PGAM N-terminus (iPGM_N)|PF01676:Metalloenzyme superfamily	-
CNH35_RS03405	136.536	476.724	-1.80384	6.77216e-05	0.000337988	CNH35_RS03405	NZ_CP023390.1	654974	655450	+	477	protein_coding	GNAT family N-acetyltransferase && PF00583:Acetyltransferase (GNAT) family	Acetyltransf_1
CNH35_RS03145	1237.18	3991.21	-1.68977	6.84702e-05	0.000341099	CNH35_RS03145	NZ_CP023390.1	612838	614310	+	1473	protein_coding	glycosyltransferase && PF00534:Glycosyl transferases group 1	Glycos_transf_1
CNH35_RS15125	193.253	658.401	-1.76847	6.98551e-05	0.000347364	CNH35_RS15125	NZ_CP023390.1	2848724	2849557	-	834	protein_coding	energy-coupling factor transporter transmembrane protein EcfT && PF02361:Cobalt transport protein	-
CNH35_RS08710	297.823	85.7232	1.79448	7.09949e-05	0.000352388	CNH35_RS08710	NZ_CP023390.1	1692463	1692609	-	147	protein_coding	SAS049 family protein && -	-
CNH35_RS01240	31.9636	139.888	-2.12917	7.17897e-05	0.000355685	CNH35_RS01240	NZ_CP023390.1	274768	275661	-	894	protein_coding	CHAP domain-containing protein && PF05257:CHAP domain	-
CNH35_RS02085	2837.64	882.958	1.68406	7.19683e-05	0.000355923	rpsR	NZ_CP023390.1	409240	409482	+	243	protein_coding	30S ribosomal protein S18 && PF01084:Ribosomal protein S18	-
CNH35_RS05010	5370.37	17130.1	-1.67344	7.25718e-05	0.000358257	mecA	NZ_CP023390.1	964382	965101	+	720	protein_coding	adaptor protein MecA && PF05389:Negative regulator of genetic competence (MecA)	-
CNH35_RS01890	124.129	31.5577	1.96967	7.43781e-05	0.000366511	CNH35_RS01890	NZ_CP023390.1	373907	374350	-	444	protein_coding	PTS sugar transporter subunit IIA && PF00359:Phosphoenolpyruvate-dependent sugar phosphotransferase system, EIIA 2	PTS_EIIA_2
CNH35_RS08340	2575.33	8214.36	-1.67339	7.49188e-05	0.000368508	CNH35_RS08340	NZ_CP023390.1	1619257	1620720	-	1464	protein_coding	rhomboid family intramembrane serine protease && PF01694:Rhomboid family	Rhomboid
CNH35_RS10100	21.3285	1.08657	4.11288	7.55368e-05	0.000370879	CNH35_RS10100	NZ_CP023390.1	1956177	1956249	-	73	protein_coding	tRNA-His && -	-
CNH35_RS04760	4709.27	1479.9	1.66988	7.78031e-05	0.000381319	mnhE1	NZ_CP023390.1	905604	906083	-	480	protein_coding	Na+/H+ antiporter Mnh1 subunit E && PF01899:Na+/H+ ion antiporter subunit	-
CNH35_RS12540	1316.94	4201.1	-1.67358	7.91756e-05	0.000387349	CNH35_RS12540	NZ_CP023390.1	2359749	2360609	-	861	protein_coding	energy-coupling factor transporter ATPase && PF00005:ABC transporter	ABC_tran
CNH35_RS08445	700.153	2247.79	-1.68277	8.13478e-05	0.000397263	ybeY	NZ_CP023390.1	1640251	1640718	-	468	protein_coding	rRNA maturation RNase YbeY && PF02130:Endoribonuclease YbeY	-
CNH35_RS14715	253.514	72.7462	1.7985	8.4695e-05	0.000412869	betB	NZ_CP023390.1	2757380	2758870	-	1491	protein_coding	betaine-aldehyde dehydrogenase && PF00171:Aldehyde dehydrogenase family	Aldedh
CNH35_RS14540	379.353	112.806	1.74802	8.55196e-05	0.000416144	CNH35_RS14540	NZ_CP023390.1	2725023	2725727	+	705	protein_coding	SDR family NAD(P)-dependent oxidoreductase && PF00106:short chain dehydrogenase	adh_short
CNH35_RS09825	363.401	107.164	1.75998	8.62798e-05	0.000419095	CNH35_RS09825	NZ_CP023390.1	1918578	1919117	+	540	protein_coding	hypothetical protein && -	-
CNH35_RS02785	64624.5	20637.2	1.64682	9.10184e-05	0.000441326	ftsH	NZ_CP023390.1	537337	539430	+	2094	protein_coding	ATP-dependent zinc metalloprotease FtsH && PF06480:FtsH Extracellular|PF17862:AAA+ lid domain|PF00004:ATPase family associated with various cellular activities (AAA)|PF01434:Peptidase family M41	AAA
CNH35_RS13935	443.158	133.117	1.7337	9.12474e-05	0.000441651	CNH35_RS13935	NZ_CP023390.1	2606240	2606605	-	366	protein_coding	hypothetical protein && -	-
CNH35_RS14125	677.112	208.722	1.69691	9.30104e-05	0.000449385	CNH35_RS14125	NZ_CP023390.1	2645363	2646043	-	681	protein_coding	GntR family transcriptional regulator && PF00392:Bacterial regulatory proteins, gntR family|PF07729:FCD domain	FCD
CNH35_RS12695	2741.93	869.981	1.65592	9.50029e-05	0.0004582	CNH35_RS12695	NZ_CP023390.1	2376224	2376613	+	390	protein_coding	hypothetical protein && -	-
CNH35_RS00340	4535.58	14179.2	-1.64442	9.58439e-05	0.00046144	sarS	NZ_CP023390.1	75375	76127	-	753	protein_coding	HTH-type transcriptional regulator SarS && -	-
CNH35_RS09980	13237.9	4239.47	1.64268	9.63281e-05	0.000462953	CNH35_RS09980	NZ_CP023390.1	1939013	1939357	-	345	protein_coding	YlbF/YmcA family competence regulator && PF06133:Control of competence regulator ComK, YlbF/YmcA	-
CNH35_RS01460	216.294	61.4618	1.81213	9.67069e-05	0.000463955	CNH35_RS01460	NZ_CP023390.1	313178	314059	-	882	protein_coding	N-acetylneuraminate lyase && PF00701:Dihydrodipicolinate synthetase family	-
CNH35_RS06330	964.237	301.254	1.67779	9.80325e-05	0.000469488	mraY	NZ_CP023390.1	1196357	1197322	+	966	protein_coding	phospho-N-acetylmuramoyl-pentapeptide-transferase && PF00953:Glycosyl transferase family 4	Glycos_transf_4
CNH35_RS06185	99.3159	345.262	-1.79755	9.90667e-05	0.000473608	CNH35_RS06185	NZ_CP023390.1	1172160	1172666	+	507	protein_coding	hypothetical protein && -	-
CNH35_RS02045	120.585	413.532	-1.77793	0.000100867	0.000481369	CNH35_RS02045	NZ_CP023390.1	404622	405467	+	846	protein_coding	ParB/RepB/Spo0J family partition protein && PF17762:HTH domain found in ParB protein|PF02195:ParB/Sulfiredoxin domain	ParBc
CNH35_RS06810	1648.38	522.426	1.65739	0.000101391	0.000483026	rpsO	NZ_CP023390.1	1301408	1301677	+	270	protein_coding	30S ribosomal protein S15 && PF00312:Ribosomal protein S15	-
CNH35_RS13355	313.775	93.6223	1.74278	0.000105797	0.000503135	CNH35_RS13355	NZ_CP023390.1	2497724	2498758	-	1035	protein_coding	NAD(P)/FAD-dependent oxidoreductase && PF07992:Pyridine nucleotide-disulphide oxidoreductase	Pyr_redox_2
CNH35_RS02715	92.2263	21.9656	2.06108	0.000107097	0.000508429	CNH35_RS02715	NZ_CP023390.1	523366	523497	+	132	protein_coding	hypothetical protein && -	-
CNH35_RS05720	56.7779	212.672	-1.90506	0.000110557	0.000523709	CNH35_RS05720	NZ_CP023390.1	1100551	1101483	-	933	protein_coding	hypothetical protein && -	-
CNH35_RS05240	946.514	298.432	1.66459	0.0001107	0.000523709	CNH35_RS05240	NZ_CP023390.1	1007972	1008523	+	552	protein_coding	GNAT family N-acetyltransferase && PF00583:Acetyltransferase (GNAT) family	Acetyltransf_1
CNH35_RS15310	33.736	4.47285	2.87008	0.000111734	0.000527688	CNH35_RS15310	NZ_CP023390.1	1955755	1955829	-	75	protein_coding	tRNA-Gly && -	-
CNH35_RS13665	31.9636	134.81	-2.07588	0.000112267	0.000529286	bioA	NZ_CP023390.1	2553819	2555177	-	1359	protein_coding	adenosylmethionine--8-amino-7-oxononanoate transaminase && PF00202:Aminotransferase class-III	Aminotran_3
CNH35_RS15160	143.626	480.11	-1.74104	0.000114057	0.000536799	pcp	NZ_CP023390.1	2856117	2856755	+	639	protein_coding	pyroglutamyl-peptidase I && PF01470:Pyroglutamyl peptidase	-
CNH35_RS14970	150.715	41.1497	1.86822	0.000115795	0.000544035	secY2	NZ_CP023390.1	2816181	2817392	-	1212	protein_coding	accessory Sec system protein translocase subunit SecY2 && PF00344:SecY	-
CNH35_RS09785	7.14806	51.87	-2.85355	0.000119861	0.00056217	CNH35_RS09785	NZ_CP023390.1	1909764	1910282	-	519	protein_coding	flavoprotein && PF02441:Flavoprotein	Flavoprotein
CNH35_RS13390	3631.66	11170.3	-1.62096	0.00012018	0.000562698	CNH35_RS13390	NZ_CP023390.1	2502765	2504207	-	1443	protein_coding	sucrose-specific PTS transporter subunit IIBC && PF00367:phosphotransferase system, EIIB|PF02378:Phosphotransferase system, EIIC	-
CNH35_RS07355	452.02	1422.35	-1.65382	0.000121156	0.000566294	CNH35_RS07355	NZ_CP023390.1	1405881	1406066	-	186	protein_coding	4-oxalocrotonate tautomerase && PF01361:Tautomerase enzyme	-
CNH35_RS08420	16653.3	5430.52	1.61661	0.000122145	0.000569939	CNH35_RS08420	NZ_CP023390.1	1636274	1637665	+	1392	protein_coding	glycine--tRNA ligase && PF00587:tRNA synthetase class II core domain (G, H, P, S and T)|PF03129:Anticodon binding domain	HGTP_anticodon
CNH35_RS08700	1169.83	3610.93	-1.62607	0.000124958	0.000582069	CNH35_RS08700	NZ_CP023390.1	1689759	1690901	-	1143	protein_coding	cysteine desulfurase && PF00266:Aminotransferase class-V	Aminotran_5
CNH35_RS14505	349.222	1103.57	-1.65997	0.000126022	0.000586025	CNH35_RS14505	NZ_CP023390.1	2720941	2721510	+	570	protein_coding	TetR/AcrR family transcriptional regulator && -	-
CNH35_RS09150	2332.51	7157.58	-1.61759	0.000126851	0.000588872	CNH35_RS09150	NZ_CP023390.1	1782338	1783540	-	1203	protein_coding	acetate kinase && PF00871:Acetokinase family	-
CNH35_RS02075	4308.71	1406.55	1.61496	0.000130316	0.000603931	rpsF	NZ_CP023390.1	408368	408664	+	297	protein_coding	30S ribosomal protein S6 && PF01250:Ribosomal protein S6	-
CNH35_RS00325	1814.98	587.31	1.62744	0.000130651	0.00060409	CNH35_RS00325	NZ_CP023390.1	71507	73099	+	1593	protein_coding	L-lactate permease && PF02652:L-lactate permease	-
CNH35_RS07200	1082.99	3333.9	-1.6222	0.000130794	0.00060409	guaC	NZ_CP023390.1	1372619	1373596	+	978	protein_coding	GMP reductase && PF00478:IMP dehydrogenase / GMP reductase domain	-
CNH35_RS10910	6141.35	18702	-1.60656	0.000134947	0.000622219	CNH35_RS10910	NZ_CP023390.1	2069268	2069828	+	561	protein_coding	cysteine hydrolase && PF00857:Isochorismatase family	Isochorismatase
CNH35_RS09965	1224.78	3751.99	-1.61514	0.000137375	0.000632344	CNH35_RS09965	NZ_CP023390.1	1937045	1938241	-	1197	protein_coding	exonuclease SbcCD subunit D && PF00149:Calcineurin-like phosphoesterase	Metallophos
CNH35_RS13950	10898.4	3584.42	1.60426	0.000138106	0.000634636	CNH35_RS13950	NZ_CP023390.1	2609569	2609991	-	423	protein_coding	carboxymuconolactone decarboxylase family protein && PF02627:Carboxymuconolactone decarboxylase family	CMD
CNH35_RS11785	203.887	655.58	-1.68501	0.000138558	0.000635641	csoR	NZ_CP023390.1	2212576	2212869	-	294	protein_coding	copper-sensing transcriptional repressor CsoR && PF02583:Metal-sensitive transcriptional repressor	-
CNH35_RS08975	4129.7	1355.21	1.60739	0.000140076	0.000641524	rpmI	NZ_CP023390.1	1739651	1739851	-	201	protein_coding	50S ribosomal protein L35 && PF01632:Ribosomal protein L35	-
CNH35_RS03635	180.846	582.232	-1.68684	0.000148636	0.000679587	CNH35_RS03635	NZ_CP023390.1	699322	700326	+	1005	protein_coding	iron ABC transporter permease && PF01032:FecCD transport family	-
CNH35_RS03050	86474.3	28707.7	1.59083	0.000152663	0.000696827	fusA	NZ_CP023390.1	584949	587030	+	2082	protein_coding	elongation factor G && PF00009:Elongation factor Tu GTP binding domain|PF14492:Elongation Factor G, domain III|PF03764:Elongation factor G, domain IV|PF00679:Elongation factor G C-terminus|PF03144:Elongation factor Tu domain 2	GTP_EFTU
CNH35_RS07530	597.355	1835.35	-1.61941	0.000154744	0.000704816	CNH35_RS07530	NZ_CP023390.1	1441538	1442689	+	1152	protein_coding	amidohydrolase && PF01546:Peptidase family M20/M25/M40	Peptidase_M20
CNH35_RS13835	4983.99	15026.1	-1.5921	0.00015493	0.000704816	CNH35_RS13835	NZ_CP023390.1	2585758	2587110	+	1353	protein_coding	carboxylesterase/lipase family protein && PF00135:Carboxylesterase family	COesterase
CNH35_RS06335	3814.22	1262.11	1.5954	0.000157122	0.000713595	murD	NZ_CP023390.1	1197324	1198673	+	1350	protein_coding	UDP-N-acetylmuramoyl-L-alanine--D-glutamate ligase && PF08245:Mur ligase middle domain|PF02875:Mur ligase family, glutamate ligase domain	-
CNH35_RS14155	3325.04	1099.62	1.5962	0.000157678	0.00071493	CNH35_RS14155	NZ_CP023390.1	2652729	2653340	+	612	protein_coding	DedA family protein && PF09335:SNARE associated Golgi protein	-
CNH35_RS03300	1120.21	3393.71	-1.59911	0.000160787	0.000727814	CNH35_RS03300	NZ_CP023390.1	640618	641940	-	1323	protein_coding	FAD-containing oxidoreductase && PF07992:Pyridine nucleotide-disulphide oxidoreductase|PF02852:Pyridine nucleotide-disulphide oxidoreductase, dimerisation domain	Pyr_redox_2
CNH35_RS13485	831.309	2529.34	-1.60531	0.000162949	0.00073638	CNH35_RS13485	NZ_CP023390.1	2521723	2525412	-	3690	protein_coding	nitrate reductase subunit alpha && PF14710:Respiratory nitrate reductase alpha N-terminal|PF01568:Molydopterin dinucleotide binding domain|PF00384:Molybdopterin oxidoreductase	-
CNH35_RS03010	7922.59	2637.1	1.58695	0.00016333	0.000736876	rplJ	NZ_CP023390.1	574168	574668	+	501	protein_coding	50S ribosomal protein L10 && PF00466:Ribosomal protein L10	-
CNH35_RS05060	381.125	1177.48	-1.62738	0.000163686	0.000737262	mgtE	NZ_CP023390.1	973298	974683	+	1386	protein_coding	magnesium transporter && PF01769:Divalent cation transporter|PF03448:MgtE intracellular N domain|PF00571:CBS domain	CBS
CNH35_RS12760	327.954	1017.81	-1.63391	0.0001641	0.000737906	CNH35_RS12760	NZ_CP023390.1	2390059	2390823	-	765	protein_coding	VOC family protein && PF13468:Glyoxalase-like domain	-
CNH35_RS01745	24.8735	1.65085	3.79154	0.000164371	0.000737907	CNH35_RS01745	NZ_CP023390.1	345659	346216	+	558	protein_coding	tail protein && -	-
CNH35_RS12355	69892	23343.2	1.58212	0.000165413	0.000741367	CNH35_RS12355	NZ_CP023390.1	2324400	2324639	-	240	protein_coding	DUF2273 domain-containing protein && PF10031:Small integral membrane protein (DUF2273)	-
CNH35_RS03015	2722.44	904.399	1.58966	0.000170424	0.000762573	rplL	NZ_CP023390.1	574711	575079	+	369	protein_coding	50S ribosomal protein L7/L12 && PF00542:Ribosomal protein L7/L12 C-terminal domain|PF16320:Ribosomal protein L7/L12 dimerisation domain	-
CNH35_RS08355	11121.7	3719.83	1.58002	0.00017218	0.000769163	CNH35_RS08355	NZ_CP023390.1	1621742	1623817	-	2076	protein_coding	penicillin-binding protein 2 && PF00905:Penicillin binding protein transpeptidase domain|PF03717:Penicillin-binding Protein dimerisation domain	-
CNH35_RS06120	2972.34	990.159	1.58568	0.000175156	0.00078005	trxA	NZ_CP023390.1	1161779	1162093	+	315	protein_coding	thioredoxin && PF00085:Thioredoxin	-
CNH35_RS03645	3069.82	1022.88	1.58533	0.000175189	0.00078005	dhaK	NZ_CP023390.1	701573	702541	+	969	protein_coding	dihydroxyacetone kinase subunit DhaK && PF02733:Dak1 domain	-
CNH35_RS08360	30461.9	10221.8	1.57533	0.000176838	0.000786106	CNH35_RS08360	NZ_CP023390.1	1623938	1624537	-	600	protein_coding	superoxide dismutase && PF02777:Iron/manganese superoxide dismutases, C-terminal domain|PF00081:Iron/manganese superoxide dismutases, alpha-hairpin domain	-
CNH35_RS11310	319.092	985.645	-1.62711	0.000177583	0.000788132	CNH35_RS11310	NZ_CP023390.1	2125388	2126020	+	633	protein_coding	hypothetical protein && -	-
CNH35_RS06555	5090.33	1703.33	1.5793	0.000178508	0.000790952	fakA	NZ_CP023390.1	1243951	1245597	+	1647	protein_coding	fatty acid kinase catalytic subunit FakA && PF02734:DAK2 domain|PF13684:Dihydroxyacetone kinase family	-
CNH35_RS01840	203.887	642.603	-1.65617	0.000179352	0.000793398	CNH35_RS01840	NZ_CP023390.1	365224	366423	-	1200	protein_coding	NADH-dependent flavin oxidoreductase && PF00724:NADH:flavin oxidoreductase / NADH oxidase family	Oxidored_FMN
CNH35_RS12440	3280.73	1096.23	1.5813	0.000180632	0.000797765	CNH35_RS12440	NZ_CP023390.1	2340866	2341714	-	849	protein_coding	aldo/keto reductase && PF00248:Aldo/keto reductase family	Aldo_ket_red
CNH35_RS09815	16.0109	77.8242	-2.27957	0.000183518	0.0008092	lukD	NZ_CP023390.1	1915858	1916841	-	984	protein_coding	bi-component leukocidin LukED subunit D && PF07968:Leukocidin/Hemolysin toxin family	-
CNH35_RS09215	3057.41	1022.88	1.57949	0.000184723	0.000813199	CNH35_RS09215	NZ_CP023390.1	1793018	1793464	+	447	protein_coding	OsmC family protein && PF02566:OsmC-like protein	-
CNH35_RS12125	141.853	456.413	-1.68595	0.000186443	0.000819391	CNH35_RS12125	NZ_CP023390.1	2270549	2271685	-	1137	protein_coding	SAP domain-containing protein && PF02037:SAP domain	SAP
CNH35_RS01300	90.4539	22.5299	1.99675	0.000186731	0.000819391	CNH35_RS01300	NZ_CP023390.1	289403	289894	+	492	protein_coding	TIGR01741 family protein && PF04634:Protein of unknown function, DUF600	-
CNH35_RS04045	33255.2	11212.6	1.56844	0.000188083	0.000823999	CNH35_RS04045	NZ_CP023390.1	779043	779960	-	918	protein_coding	diacylglycerol kinase family lipid kinase && PF19279:YegS C-terminal NAD kinase beta sandwich-like domain|PF00781:Diacylglycerol kinase catalytic domain	-
CNH35_RS01865	303.14	94.1865	1.68439	0.00019069	0.00083366	CNH35_RS01865	NZ_CP023390.1	368883	369827	+	945	protein_coding	NAD-dependent deacetylase && -	-
CNH35_RS02735	18689.8	6305.62	1.56751	0.0001909	0.00083366	CNH35_RS02735	NZ_CP023390.1	526134	526787	+	654	protein_coding	50S ribosomal protein L25/general stress protein Ctc && PF01386:Ribosomal L25p family|PF14693:Ribosomal protein TL5, C-terminal domain	-
CNH35_RS02120	108.178	354.29	-1.71152	0.000193128	0.000842039	CNH35_RS02120	NZ_CP023390.1	413871	414134	-	264	protein_coding	helix-turn-helix domain-containing protein && -	-
CNH35_RS02880	65.6401	15.1946	2.09819	0.000197348	0.000859061	CNH35_RS02880	NZ_CP023390.1	548935	551857	+	2923	protein_coding	23S ribosomal RNA && PF20071:Family of unknown function (DUF6467)	-
CNH35_RS03455	296.051	907.22	-1.61563	0.000203018	0.000882336	CNH35_RS03455	NZ_CP023390.1	663630	664580	+	951	protein_coding	iron ABC transporter permease && PF01032:FecCD transport family	-
CNH35_RS08970	1625.33	543.302	1.58057	0.00020345	0.000882804	rplT	NZ_CP023390.1	1739248	1739604	-	357	protein_coding	50S ribosomal protein L20 && PF00453:Ribosomal protein L20	-
CNH35_RS11695	661.161	1982.61	-1.58434	0.000203918	0.000883428	mazE	NZ_CP023390.1	2192957	2193127	-	171	protein_coding	type II toxin-antitoxin system antitoxin MazE && -	-
CNH35_RS13915	281.872	865.468	-1.61846	0.000205228	0.000887694	cntA	NZ_CP023390.1	2600688	2602286	-	1599	protein_coding	staphylopine-dependent metal ABC transporter substrate-binding protein CntA && PF00496:Bacterial extracellular solute-binding proteins, family 5 Middle	-
CNH35_RS13570	7358.97	2493.23	1.56142	0.000206254	0.000890616	CNH35_RS13570	NZ_CP023390.1	2538385	2539116	-	732	protein_coding	amino acid ABC transporter ATP-binding protein && PF00005:ABC transporter	ABC_tran
CNH35_RS06035	902.204	297.868	1.59815	0.000206558	0.000890616	isdA	NZ_CP023390.1	1144220	1145272	-	1053	protein_coding	LPXTG-anchored heme-scavenging protein IsdA && PF00746:LPXTG cell wall anchor motif|PF05031:Iron Transport-associated domain	Gram_pos_anchor
CNH35_RS11370	2968.8	8767.29	-1.56226	0.000207088	0.000891495	CNH35_RS11370	NZ_CP023390.1	2130661	2131125	+	465	protein_coding	hypothetical protein && -	-
CNH35_RS04940	6352.26	2154.13	1.56008	0.00020997	0.000902472	fabF	NZ_CP023390.1	948882	950126	+	1245	protein_coding	beta-ketoacyl-ACP synthase II && PF02801:Beta-ketoacyl synthase, C-terminal domain|PF00109:Beta-ketoacyl synthase, N-terminal domain	ketoacyl-synt
CNH35_RS12995	1632.42	4829.64	-1.5649	0.000210341	0.000902646	CNH35_RS12995	NZ_CP023390.1	2426340	2427464	-	1125	protein_coding	FAD-dependent monooxygenase && PF01494:FAD binding domain	FAD_binding_3
CNH35_RS07345	1930.18	5701.91	-1.56271	0.000211653	0.000906845	msrA	NZ_CP023390.1	1404164	1404673	-	510	protein_coding	peptide-methionine (S)-S-oxide reductase MsrA && PF01625:Peptide methionine sulfoxide reductase	PMSR
CNH35_RS12865	210.977	653.887	-1.63198	0.00021279	0.000910288	CNH35_RS12865	NZ_CP023390.1	2403462	2404232	-	771	protein_coding	GNAT family N-acetyltransferase && PF18467:Domain of unknown function (DUF5613)|PF13673:Acetyltransferase (GNAT) domain	-
CNH35_RS04085	8034.25	23597.1	-1.55437	0.000215608	0.000920895	nrdE	NZ_CP023390.1	784624	786729	+	2106	protein_coding	class 1b ribonucleoside-diphosphate reductase subunit alpha && PF00317:Ribonucleotide reductase, all-alpha domain|PF02867:Ribonucleotide reductase, barrel domain|PF08343:Ribonucleotide reductase N-terminal	Ribonuc_red_lgC
CNH35_RS03415	191.48	594.081	-1.63348	0.000218482	0.000931711	CNH35_RS03415	NZ_CP023390.1	656813	657334	+	522	protein_coding	YwhD family protein && PF08741:YwhD family	-
CNH35_RS03400	3401.26	1154.35	1.55883	0.000220286	0.000937938	CNH35_RS03400	NZ_CP023390.1	654269	654805	+	537	protein_coding	flavodoxin family protein && PF03358:NADPH-dependent FMN reductase	FMN_red
CNH35_RS13580	4393.79	1494	1.55616	0.000221618	0.000942135	CNH35_RS13580	NZ_CP023390.1	2539813	2540592	-	780	protein_coding	transporter substrate-binding domain-containing protein && PF00497:Bacterial extracellular solute-binding proteins, family 3	-
CNH35_RS03120	108.178	350.34	-1.69535	0.000222505	0.000944432	CNH35_RS03120	NZ_CP023390.1	600672	601238	+	567	protein_coding	NAD(P)H-dependent oxidoreductase && PF03358:NADPH-dependent FMN reductase	FMN_red
CNH35_RS14510	228.7	704.667	-1.6235	0.000224089	0.000949676	CNH35_RS14510	NZ_CP023390.1	2721708	2722208	+	501	protein_coding	hypothetical protein && -	-
CNH35_RS05195	3.6033	36.0716	-3.31	0.000231229	0.000977803	CNH35_RS05195	NZ_CP023390.1	1002081	1002401	+	321	protein_coding	YxeA family protein && -	-
CNH35_RS00670	189.708	56.948	1.73273	0.000231443	0.000977803	CNH35_RS00670	NZ_CP023390.1	142389	143363	+	975	protein_coding	ABC transporter substrate-binding protein && PF13379:NMT1-like family	-
CNH35_RS11985	1595.2	4683.5	-1.55385	0.000232672	0.000981471	CNH35_RS11985	NZ_CP023390.1	2243861	2244196	-	336	protein_coding	helix-turn-helix transcriptional regulator && PF01638:HxlR-like helix-turn-helix	DUF24
CNH35_RS04170	2013.48	683.227	1.55899	0.000237812	0.00100161	CNH35_RS04170	NZ_CP023390.1	800481	801551	-	1071	protein_coding	GGDEF domain-containing protein && PF07694:5TMR of 5TMR-LYT|PF00990:Diguanylate cyclase, GGDEF domain	GGDEF
CNH35_RS02780	1316.94	444.564	1.56631	0.000238363	0.00100237	hpt	NZ_CP023390.1	536541	537080	+	540	protein_coding	hypoxanthine phosphoribosyltransferase && PF00156:Phosphoribosyl transferase domain	Pribosyltran
CNH35_RS07190	6683.7	2290.67	1.54479	0.000240195	0.00100852	rpmG	NZ_CP023390.1	1371590	1371739	+	150	protein_coding	50S ribosomal protein L33 && PF00471:Ribosomal protein L33	-
CNH35_RS14520	159.577	47.3562	1.74862	0.000242262	0.00101564	CNH35_RS14520	NZ_CP023390.1	2722808	2723185	-	378	protein_coding	VOC family protein && PF18029:Glyoxalase-like domain	-
CNH35_RS05185	1.38778e-17	18.5801	-7.45138	0.000248027	0.00103821	CNH35_RS05185	NZ_CP023390.1	999810	1000070	+	261	protein_coding	lactococcin 972 family bacteriocin && PF09683:Bacteriocin (Lactococcin_972)	-
CNH35_RS07985	129947	44808.2	1.53609	0.000249963	0.00104471	ebpS	NZ_CP023390.1	1556532	1557992	-	1461	protein_coding	elastin-binding protein EbpS && -	-
CNH35_RS00160	1.83144	29.865	-3.99714	0.000252157	0.00105226	CNH35_RS00160	NZ_CP023390.1	36552	37004	-	453	protein_coding	tRNA-dihydrouridine synthase && PF01207:Dihydrouridine synthase (Dus)	Dus
CNH35_RS08880	4790.8	1646.9	1.5404	0.000253713	0.00105714	CNH35_RS08880	NZ_CP023390.1	1721191	1722462	-	1272	protein_coding	bifunctional folylpolyglutamate synthase/dihydrofolate synthase && PF08245:Mur ligase middle domain	-
CNH35_RS00865	593.811	196.874	1.59178	0.000259104	0.00107795	CNH35_RS00865	NZ_CP023390.1	196035	197111	+	1077	protein_coding	Gfo/Idh/MocA family oxidoreductase && PF02894:Oxidoreductase family, C-terminal alpha/beta domain|PF01408:Oxidoreductase family, NAD-binding Rossmann fold	GFO_IDH_MocA
CNH35_RS05405	866.757	2539.49	-1.55085	0.000261718	0.00108717	purM	NZ_CP023390.1	1042970	1043998	+	1029	protein_coding	phosphoribosylformylglycinamidine cyclo-ligase && PF02769:AIR synthase related protein, C-terminal domain|PF00586:AIR synthase related protein, N-terminal domain	-
CNH35_RS05420	925.245	2691.26	-1.54039	0.000279273	0.00115832	purD	NZ_CP023390.1	1046082	1047329	+	1248	protein_coding	phosphoribosylamine--glycine ligase && PF02844:Phosphoribosylglycinamide synthetase, N domain|PF01071:Phosphoribosylglycinamide synthetase, ATP-grasp (A) domain|PF02843:Phosphoribosylglycinamide synthetase, C domain	-
CNH35_RS12655	25974.2	9034.72	1.52351	0.000281785	0.00116697	rpsC	NZ_CP023390.1	2371674	2372327	-	654	protein_coding	30S ribosomal protein S3 && PF07650:KH domain|PF00189:Ribosomal protein S3, C-terminal domain	-
CNH35_RS11460	1067.04	3095.81	-1.53672	0.000282828	0.00116951	CNH35_RS11460	NZ_CP023390.1	2147326	2148585	-	1260	protein_coding	SdrH family protein && -	-
CNH35_RS10685	6703.19	2329.04	1.52503	0.000286147	0.00118144	CNH35_RS10685	NZ_CP023390.1	2027873	2029090	+	1218	protein_coding	YihY/virulence factor BrkB family protein && PF03631:Virulence factor BrkB	Ribonuclease_BN
CNH35_RS06580	3156.67	1093.41	1.5294	0.000287607	0.00118567	fabG	NZ_CP023390.1	1250525	1251259	+	735	protein_coding	3-oxoacyl-[acyl-carrier-protein] reductase && PF13561:Enoyl-(Acyl carrier protein) reductase	-
CNH35_RS05515	728.511	246.525	1.56246	0.000291302	0.00119909	def	NZ_CP023390.1	1063404	1063955	-	552	protein_coding	peptide deformylase && PF01327:Polypeptide deformylase	Pep_deformylase
CNH35_RS06205	99.3159	315.923	-1.66949	0.000309644	0.00127267	CNH35_RS06205	NZ_CP023390.1	1174748	1174933	-	186	protein_coding	hypothetical protein && -	-
CNH35_RS12360	115754	40617.7	1.51088	0.000312603	0.0012829	amaP	NZ_CP023390.1	2324652	2325188	-	537	protein_coding	alkaline shock response membrane anchor protein AmaP && -	-
CNH35_RS03970	290.734	94.1865	1.62411	0.000317024	0.00129908	queC	NZ_CP023390.1	761692	762360	-	669	protein_coding	7-cyano-7-deazaguanine synthase QueC && PF06508:Queuosine biosynthesis protein QueC	-
CNH35_RS15150	693.064	2004.62	-1.53228	0.000320358	0.00131077	CNH35_RS15150	NZ_CP023390.1	2853794	2854765	-	972	protein_coding	SMP-30/gluconolactonase/LRE family protein && PF08450:SMP-30/Gluconolactonase/LRE-like region	-
CNH35_RS09355	10843.5	3807.28	1.50994	0.000322013	0.00131557	CNH35_RS09355	NZ_CP023390.1	1825762	1826838	-	1077	protein_coding	M42 family metallopeptidase && PF05343:M42 glutamyl aminopeptidase	-
CNH35_RS07020	16.0109	73.8746	-2.20457	0.000326079	0.00132956	CNH35_RS07020	NZ_CP023390.1	1347446	1347631	+	186	protein_coding	hypothetical protein && -	-
CNH35_RS06985	3321.5	9462.96	-1.51046	0.000326412	0.00132956	CNH35_RS06985	NZ_CP023390.1	1342377	1342745	+	369	protein_coding	MerR family transcriptional regulator && PF13411:MerR HTH family regulatory protein	-
CNH35_RS03485	13220.2	4651.91	1.50681	0.000329584	0.00134047	sarA	NZ_CP023390.1	668866	669240	-	375	protein_coding	global transcriptional regulator SarA && -	-
CNH35_RS13045	74.5022	19.1444	1.95027	0.000331776	0.00134738	CNH35_RS13045	NZ_CP023390.1	2437450	2437779	+	330	protein_coding	hypothetical protein && -	-
CNH35_RS09790	7.14806	47.3562	-2.72259	0.000336783	0.00136568	CNH35_RS09790	NZ_CP023390.1	1910298	1911542	-	1245	protein_coding	lanthionine synthetase C family protein && PF05147:Lanthionine synthetase C-like protein	-
CNH35_RS12505	173.756	525.811	-1.59751	0.000341316	0.001382	CNH35_RS12505	NZ_CP023390.1	2354320	2355063	-	744	protein_coding	DUF6414 family protein && PF19952:Family of unknown function (DUF6414)	-
CNH35_RS13230	1233.64	3517.84	-1.51178	0.000345955	0.00139871	CNH35_RS13230	NZ_CP023390.1	2472675	2473595	-	921	protein_coding	alpha/beta hydrolase && PF07859:alpha/beta hydrolase fold	Abhydrolase_3
CNH35_RS12640	12247.2	4330.31	1.49987	0.000350777	0.0014161	rpsQ	NZ_CP023390.1	2370751	2371014	-	264	protein_coding	30S ribosomal protein S17 && PF00366:Ribosomal protein S17	-
CNH35_RS05695	8998.42	3181	1.50013	0.000352586	0.0014213	CNH35_RS05695	NZ_CP023390.1	1097971	1098528	+	558	protein_coding	DUF177 domain-containing protein && PF02620:Large ribosomal RNA subunit accumulation protein YceD	-
CNH35_RS13135	191.48	59.7691	1.67657	0.000355742	0.0014319	CNH35_RS13135	NZ_CP023390.1	2455941	2456825	+	885	protein_coding	LysR family transcriptional regulator && PF00126:Bacterial regulatory helix-turn-helix protein, lysR family|PF03466:LysR substrate binding domain	LysR_substrate
CNH35_RS04415	108.178	30.9935	1.79721	0.000368252	0.00148007	vwb	NZ_CP023390.1	852779	854305	+	1527	protein_coding	von Willebrand factor binding protein Vwb && PF08764:Staphylococcus aureus coagulase	-
CNH35_RS10290	928.79	2642.18	-1.50832	0.00036954	0.00148306	CNH35_RS10290	NZ_CP023390.1	1975000	1976517	-	1518	protein_coding	ABC transporter ATP-binding protein && -	-
CNH35_RS13170	31.9636	118.448	-1.88942	0.000373596	0.00149713	CNH35_RS13170	NZ_CP023390.1	2463390	2463716	-	327	protein_coding	YnfA family protein && PF02694:Uncharacterised BCR, YnfA/UPF0060 family	-
CNH35_RS06965	255.286	748.675	-1.55226	0.000378851	0.00151596	hfq	NZ_CP023390.1	1338596	1338829	+	234	protein_coding	RNA chaperone Hfq && PF17209:Hfq protein	-
CNH35_RS14455	475.061	161.328	1.55696	0.000380631	0.00152085	CNH35_RS14455	NZ_CP023390.1	2709770	2710633	-	864	protein_coding	phytoene/squalene synthase family protein && PF00494:Squalene/phytoene synthase	-
CNH35_RS06265	205.659	610.443	-1.56964	0.000382057	0.00152431	CNH35_RS06265	NZ_CP023390.1	1185580	1185807	+	228	protein_coding	hypothetical protein && -	-
CNH35_RS14450	2128.69	751.497	1.50188	0.000384028	0.00152994	CNH35_RS14450	NZ_CP023390.1	2708250	2709758	-	1509	protein_coding	NAD(P)/FAD-dependent oxidoreductase && PF01593:Flavin containing amine oxidoreductase	Amino_oxidase
CNH35_RS09630	20938.9	7465.08	1.48793	0.000385927	0.00153526	CNH35_RS09630	NZ_CP023390.1	1884236	1885231	+	996	protein_coding	DUF4352 domain-containing protein && PF11611:Domain of unknown function (DUF4352)	-
CNH35_RS02740	361.629	1044.89	-1.53079	0.000394249	0.00156608	pth	NZ_CP023390.1	527098	527670	+	573	protein_coding	aminoacyl-tRNA hydrolase && PF01195:Peptidyl-tRNA hydrolase	-
CNH35_RS06990	20612.8	57660.9	-1.48405	0.000397054	0.00157492	glnA	NZ_CP023390.1	1342764	1344104	+	1341	protein_coding	type I glutamate--ammonia ligase && PF03951:Glutamine synthetase, beta-Grasp domain|PF00120:Glutamine synthetase, catalytic domain	-
CNH35_RS00270	10.6932	55.2553	-2.36672	0.000407477	0.00161392	CNH35_RS00270	NZ_CP023390.1	56283	57053	+	771	protein_coding	tandem-type lipoprotein && PF04507:Csa1 family	-
CNH35_RS13065	1694.46	600.851	1.49543	0.000423909	0.00167657	CNH35_RS13065	NZ_CP023390.1	2441495	2441680	+	186	protein_coding	hypothetical protein && -	-
CNH35_RS14435	216.294	70.4893	1.61485	0.000428886	0.00169379	copZ	NZ_CP023390.1	2705352	2705558	+	207	protein_coding	copper chaperone CopZ && PF00403:Heavy-metal-associated domain	HMA
CNH35_RS12110	11681.8	4198.28	1.47635	0.00043071	0.00169853	CNH35_RS12110	NZ_CP023390.1	2268233	2269324	+	1092	protein_coding	lytic regulatory protein && -	-
CNH35_RS15195	606.217	209.851	1.52958	0.000435008	0.00171298	CNH35_RS15195	NZ_CP023390.1	2862542	2863558	+	1017	protein_coding	HoxN/HupN/NixA family nickel/cobalt transporter && PF03824:High-affinity nickel-transport protein	-
CNH35_RS06575	5756.74	2067.24	1.47746	0.000435958	0.00171298	fabD	NZ_CP023390.1	1249606	1250532	+	927	protein_coding	ACP S-malonyltransferase && PF00698:Acyl transferase domain	Acyl_transf_1
CNH35_RS08250	53.2331	178.819	-1.74804	0.00043626	0.00171298	CNH35_RS08250	NZ_CP023390.1	1606764	1606982	+	219	protein_coding	membrane protein && -	-
CNH35_RS09635	148.943	445.128	-1.5795	0.000437568	0.00171564	CNH35_RS09635	NZ_CP023390.1	1885307	1885933	+	627	protein_coding	hypothetical protein && -	-
CNH35_RS14090	320.864	921.325	-1.52178	0.000445977	0.0017461	galU	NZ_CP023390.1	2634278	2635144	-	867	protein_coding	UTP--glucose-1-phosphate uridylyltransferase GalU && PF00483:Nucleotidyl transferase	-
CNH35_RS08105	1238.96	3452.95	-1.47872	0.000460344	0.00179977	proC	NZ_CP023390.1	1578193	1579008	+	816	protein_coding	pyrroline-5-carboxylate reductase && PF03807:NADP oxidoreductase coenzyme F420-dependent|PF14748:Pyrroline-5-carboxylate reductase dimerisation	F420_oxidored
CNH35_RS07005	12.4657	59.7691	-2.25938	0.000471263	0.00183982	CNH35_RS07005	NZ_CP023390.1	1345483	1345707	+	225	protein_coding	hypothetical protein && -	-
CNH35_RS03785	593.811	1668.91	-1.49085	0.00047416	0.00184673	CNH35_RS03785	NZ_CP023390.1	727475	728164	-	690	protein_coding	DUF1129 family protein && PF06570:Protein of unknown function (DUF1129)	-
CNH35_RS05245	2456.58	883.523	1.4751	0.000474389	0.00184673	CNH35_RS05245	NZ_CP023390.1	1008575	1009513	-	939	protein_coding	1%2C4-dihydroxy-2-naphthoate polyprenyltransferase && PF01040:UbiA prenyltransferase family	UbiA
CNH35_RS02050	428.979	1213.59	-1.50032	0.000479687	0.00186469	CNH35_RS02050	NZ_CP023390.1	405624	406505	+	882	protein_coding	mechanosensitive ion channel family protein && PF00924:Mechanosensitive ion channel	-
CNH35_RS11280	76.2746	240.883	-1.65907	0.00048389	0.00187835	CNH35_RS11280	NZ_CP023390.1	2121965	2123908	-	1944	protein_coding	AAA family ATPase && PF13476:AAA domain	-
CNH35_RS13185	79.8194	251.603	-1.65636	0.000484924	0.00187968	CNH35_RS13185	NZ_CP023390.1	2465159	2466058	-	900	protein_coding	ABC transporter ATP-binding protein && PF13732:Domain of unknown function (DUF4162)|PF00005:ABC transporter	ABC_tran
CNH35_RS08205	125.902	37.7643	1.73218	0.000487059	0.00188528	CNH35_RS08205	NZ_CP023390.1	1599724	1599954	-	231	protein_coding	exodeoxyribonuclease VII small subunit && PF02609:Exonuclease VII small subunit	-
CNH35_RS05410	609.762	1708.4	-1.48635	0.000491877	0.00190122	purN	NZ_CP023390.1	1044001	1044567	+	567	protein_coding	phosphoribosylglycinamide formyltransferase && PF00551:Formyl transferase	-
CNH35_RS06910	792.317	2205.48	-1.47696	0.000500746	0.00193277	miaB	NZ_CP023390.1	1323906	1325450	+	1545	protein_coding	tRNA (N6-isopentenyl adenosine(37)-C2)-methylthiotransferase MiaB && PF01938:TRAM domain|PF00919:Uncharacterized protein family UPF0004|PF04055:Radical SAM superfamily	Radical_SAM
CNH35_RS04545	2295.29	6322.55	-1.46183	0.000506533	0.00195234	CNH35_RS04545	NZ_CP023390.1	869910	870935	+	1026	protein_coding	methionine ABC transporter ATP-binding protein && PF09383:NIL domain|PF00005:ABC transporter	ABC_tran
CNH35_RS13480	466.199	1307.25	-1.48754	0.000516421	0.00198764	narH	NZ_CP023390.1	2520174	2521733	-	1560	protein_coding	nitrate reductase subunit beta && PF14711:Respiratory nitrate reductase beta C-terminal|PF13247:4Fe-4S dicluster domain	-
CNH35_RS02010	2876.63	1044.89	1.46086	0.000524057	0.00201418	CNH35_RS02010	NZ_CP023390.1	395604	396785	+	1182	protein_coding	acetyl-CoA C-acetyltransferase && PF02803:Thiolase, C-terminal domain|PF00108:Thiolase, N-terminal domain	Thiolase_N
CNH35_RS00640	81.5918	252.731	-1.63114	0.000526002	0.00201881	CNH35_RS00640	NZ_CP023390.1	136435	136818	-	384	protein_coding	YbaN family protein && PF04304:Protein of unknown function (DUF454)	-
CNH35_RS06095	666.478	236.369	1.49473	0.000533695	0.00204546	rnhC	NZ_CP023390.1	1155367	1156305	-	939	protein_coding	ribonuclease HIII && PF11858:Domain of unknown function (DUF3378)|PF01351:Ribonuclease HII	-
CNH35_RS00350	124.129	38.3285	1.69042	0.000534791	0.00204678	sirB	NZ_CP023390.1	77491	78486	-	996	protein_coding	staphyloferrin B ABC transporter permease subunit SirB && PF01032:FecCD transport family	-
CNH35_RS07300	437.841	1226.56	-1.48617	0.00053915	0.00206057	plsY	NZ_CP023390.1	1391347	1391955	-	609	protein_coding	glycerol-3-phosphate 1-O-acyltransferase PlsY && PF02660:Glycerol-3-phosphate acyltransferase	-
CNH35_RS08400	9803.08	3594.01	1.44759	0.000553302	0.00211169	rpoD	NZ_CP023390.1	1631297	1632403	-	1107	protein_coding	RNA polymerase sigma factor RpoD && PF04539:Sigma-70 region 3|PF00140:Sigma-70 factor, region 1.2|PF04542:Sigma-70 region 2|PF04545:Sigma-70, region 4|PF03979:Sigma-70 factor, region 1.1	Sigma70_r3
CNH35_RS06845	214.521	71.0535	1.5915	0.000558894	0.00213005	CNH35_RS06845	NZ_CP023390.1	1310691	1311977	+	1287	protein_coding	insulinase family protein && PF05193:Peptidase M16 inactive domain|PF00675:Insulinase (Peptidase family M16)	-
CNH35_RS09930	2293.52	6252.02	-1.44677	0.000575936	0.00219193	CNH35_RS09930	NZ_CP023390.1	1929674	1930096	+	423	protein_coding	HIT family protein && PF01230:HIT domain	HIT
CNH35_RS02595	724.967	1997.28	-1.46207	0.000579941	0.0022041	recR	NZ_CP023390.1	501036	501632	+	597	protein_coding	recombination mediator RecR && PF13662:Toprim domain|PF02132:RecR protein	-
CNH35_RS14810	76.2746	236.933	-1.63524	0.00058808	0.00223192	CNH35_RS14810	NZ_CP023390.1	2774319	2775074	-	756	protein_coding	ABC transporter ATP-binding protein && PF00005:ABC transporter	ABC_tran
CNH35_RS09330	5147.05	1894.59	1.44176	0.000594162	0.00225187	murC	NZ_CP023390.1	1818622	1819935	-	1314	protein_coding	UDP-N-acetylmuramate--L-alanine ligase && PF08245:Mur ligase middle domain|PF01225:Mur ligase family, catalytic domain|PF02875:Mur ligase family, glutamate ligase domain	-
CNH35_RS05770	120.585	36.6358	1.71354	0.000601768	0.00227753	CNH35_RS05770	NZ_CP023390.1	1105554	1106327	+	774	protein_coding	AAA family ATPase && PF13479:AAA domain	-
CNH35_RS08705	1311.62	477.288	1.45803	0.000602742	0.00227805	CNH35_RS08705	NZ_CP023390.1	1691213	1692226	+	1014	protein_coding	LLM class flavin-dependent oxidoreductase && PF00296:Luciferase-like monooxygenase	-
CNH35_RS13415	2096.79	5691.75	-1.4407	0.000609524	0.00230049	CNH35_RS13415	NZ_CP023390.1	2509881	2511158	-	1278	protein_coding	cation:dicarboxylase symporter family transporter && PF00375:Sodium:dicarboxylate symporter family	SDF
CNH35_RS03410	2130.46	5780.9	-1.44014	0.000611847	0.00230266	CNH35_RS03410	NZ_CP023390.1	655490	656785	+	1296	protein_coding	HD domain-containing protein && PF01966:HD domain|PF19276:HD associated region	HD
CNH35_RS00140	1713.95	4655.86	-1.44173	0.000612633	0.00230266	rlmH	NZ_CP023390.1	33692	34171	+	480	protein_coding	23S rRNA (pseudouridine(1915)-N(3))-methyltransferase RlmH && PF02590:Predicted SPOUT methyltransferase	-
CNH35_RS08170	5792.19	2138.33	1.43754	0.000612633	0.00230266	CNH35_RS08170	NZ_CP023390.1	1591436	1592710	-	1275	protein_coding	2-oxo acid dehydrogenase subunit E2 && PF02817:e3 binding domain|PF00198:2-oxoacid dehydrogenases acyltransferase (catalytic domain)|PF00364:Biotin-requiring enzyme	Biotin_lipoyl
CNH35_RS06600	3553.68	1310.07	1.43953	0.000617897	0.00231924	smc	NZ_CP023390.1	1252729	1256295	+	3567	protein_coding	chromosome segregation protein SMC && PF02463:RecF/RecN/SMC N terminal domain|PF06470:SMC proteins Flexible Hinge Domain	SMC_N
CNH35_RS10815	1612.93	4371.49	-1.43845	0.000632767	0.00237179	putP	NZ_CP023390.1	2048177	2049715	+	1539	protein_coding	sodium/proline symporter PutP && PF00474:Sodium:solute symporter family	-
CNH35_RS14935	9143.76	24645.4	-1.43046	0.000633653	0.00237185	sasF	NZ_CP023390.1	2804716	2806623	-	1908	protein_coding	cell-wall-anchored protein SasF && PF01468:GA module	-
CNH35_RS13975	4831.56	1789.09	1.43316	0.000640728	0.00239369	CNH35_RS13975	NZ_CP023390.1	2612239	2612934	-	696	protein_coding	SDR family oxidoreductase && PF00106:short chain dehydrogenase	adh_short
CNH35_RS05075	2566.47	6931.33	-1.43336	0.000641247	0.00239369	cozEa	NZ_CP023390.1	977780	978865	-	1086	protein_coding	cell elongation protein CozEa && PF01594:AI-2E family transporter	-
CNH35_RS11770	3027.28	1118.8	1.43591	0.000644285	0.00240175	CNH35_RS11770	NZ_CP023390.1	2210624	2211826	+	1203	protein_coding	rod shape-determining protein RodA && PF01098:Cell cycle protein	-
CNH35_RS14470	138.309	43.9708	1.64898	0.000662717	0.00246708	crtO	NZ_CP023390.1	2713289	2713777	-	489	protein_coding	glycosyl-4%2C4'-diaponeurosporenoate acyltransferase && PF18927:Glycosyl-4,4'-diaponeurosporenoate acyltransferase	-
CNH35_RS14140	11485.1	4278.4	1.42457	0.000669901	0.00248809	CNH35_RS14140	NZ_CP023390.1	2648049	2648465	-	417	protein_coding	DUF2188 domain-containing protein && -	-
CNH35_RS10935	51.4606	166.406	-1.69315	0.000670187	0.00248809	CNH35_RS10935	NZ_CP023390.1	2074027	2074428	+	402	protein_coding	YolD-like family protein && PF08863:YolD-like protein	-
CNH35_RS05415	2571.78	6899.17	-1.42366	0.000695661	0.00257915	purH	NZ_CP023390.1	1044582	1046060	+	1479	protein_coding	bifunctional phosphoribosylaminoimidazolecarboxamide formyltransferase/IMP cyclohydrolase && PF01808:AICARFT/IMPCHase bienzyme|PF02142:MGS-like domain	-
CNH35_RS03465	1070.58	2885.92	-1.43065	0.000703165	0.00260187	CNH35_RS03465	NZ_CP023390.1	665338	666138	+	801	protein_coding	alpha/beta hydrolase && PF00561:alpha/beta hydrolase fold	Abhydrolase_1
CNH35_RS14445	1449.87	3898.12	-1.42687	0.0007037	0.00260187	CNH35_RS14445	NZ_CP023390.1	2706669	2707823	-	1155	protein_coding	aminotransferase class I/II-fold pyridoxal phosphate-dependent enzyme && PF00155:Aminotransferase class I and II	Aminotran_1_2
CNH35_RS11890	22298.3	8348.64	1.4173	0.000705226	0.00260399	atpA	NZ_CP023390.1	2227853	2229361	-	1509	protein_coding	F0F1 ATP synthase subunit alpha && PF00006:ATP synthase alpha/beta family, nucleotide-binding domain|PF02874:ATP synthase alpha/beta family, beta-barrel domain|PF00306:ATP synthase alpha/beta chain, C terminal domain	ATP-synt_ab
CNH35_RS02210	7295.17	19474.4	-1.41657	0.00071485	0.00263595	guaB	NZ_CP023390.1	427951	429417	+	1467	protein_coding	IMP dehydrogenase && PF00571:CBS domain|PF00478:IMP dehydrogenase / GMP reductase domain	CBS
CNH35_RS06570	3099.95	1156.6	1.42219	0.000721291	0.00265611	plsX	NZ_CP023390.1	1248627	1249613	+	987	protein_coding	phosphate acyltransferase PlsX && PF02504:Fatty acid synthesis protein	-
CNH35_RS00180	69.1849	213.236	-1.62396	0.000725576	0.00266828	cstA	NZ_CP023390.1	38371	39438	+	1068	protein_coding	persulfide response sulfurtransferase CstA && PF01206:Sulfurtransferase TusA|PF13686:DsrE/DsrF/DrsH-like family|PF00581:Rhodanese-like domain	SirA
CNH35_RS03655	134.764	42.8424	1.64892	0.000739616	0.00271624	dhaM	NZ_CP023390.1	703160	703522	+	363	protein_coding	dihydroxyacetone kinase phosphoryl donor subunit DhaM && PF03610:PTS system fructose IIA component	EIIA-man
CNH35_RS00660	850.805	313.102	1.44161	0.000771158	0.00282827	CNH35_RS00660	NZ_CP023390.1	140781	141293	+	513	protein_coding	DUF4242 domain-containing protein && PF14026:Protein of unknown function (DUF4242)	-
CNH35_RS13565	156.033	442.871	-1.50511	0.000787407	0.00288398	fmhA	NZ_CP023390.1	2537038	2538288	+	1251	protein_coding	FemA/FemB family glycyltransferase FmhA && PF02388:FemAB family	-
CNH35_RS08265	13066	4937.96	1.40379	0.000795219	0.00290869	gcvPB	NZ_CP023390.1	1608785	1610257	-	1473	protein_coding	aminomethyl-transferring glycine dehydrogenase subunit GcvPB && PF00266:Aminotransferase class-V	Aminotran_5
CNH35_RS05685	115.268	333.414	-1.5324	0.000799331	0.00291981	coaD	NZ_CP023390.1	1096161	1096643	+	483	protein_coding	pantetheine-phosphate adenylyltransferase && PF01467:Cytidylyltransferase-like	CTP_transf_2
CNH35_RS00035	164.894	466.004	-1.49886	0.000803793	0.00293218	CNH35_RS00035	NZ_CP023390.1	9762	10574	-	813	protein_coding	NAD(P)H-hydrate dehydratase && PF01256:Carbohydrate kinase	-
CNH35_RS14820	535.322	195.181	1.45465	0.000811081	0.00295481	nsaR	NZ_CP023390.1	2776080	2776745	-	666	protein_coding	nisin susceptibility-associated two-component system response regulator NsaR && PF00072:Response regulator receiver domain|PF00486:Transcriptional regulatory protein, C terminal	Response_reg
CNH35_RS04795	551.273	1481.03	-1.42578	0.000825183	0.00300217	ygs	NZ_CP023390.1	912328	912705	+	378	protein_coding	S1 domain-containing post-transcriptional regulator Ygs && PF00575:S1 RNA binding domain	S1
CNH35_RS07060	5.37559	37.7643	-2.80509	0.00083827	0.00304571	CNH35_RS07060	NZ_CP023390.1	1350166	1350303	+	138	protein_coding	hypothetical protein && -	-
CNH35_RS13305	1698	4493.36	-1.40397	0.000840785	0.00305078	hssS	NZ_CP023390.1	2486491	2487864	+	1374	protein_coding	heme sensor histidine kinase HssS && PF02518:Histidine kinase-, DNA gyrase B-, and HSP90-like ATPase|PF00672:HAMP domain|PF00512:His Kinase A (phospho-acceptor) domain	HATPase_c
CNH35_RS07090	99.3159	289.405	-1.54307	0.000853262	0.00309194	CNH35_RS07090	NZ_CP023390.1	1352364	1353389	-	1026	protein_coding	low specificity L-threonine aldolase && PF01212:Beta-eliminating lyase	Beta_elim_lyase
CNH35_RS03160	1892.96	4998.9	-1.40097	0.000855388	0.0030952	bshB2	NZ_CP023390.1	617097	617762	-	666	protein_coding	bacillithiol biosynthesis deacetylase BshB2 && PF02585:GlcNAc-PI de-N-acetylase	-
CNH35_RS13870	16.0109	0.523478	4.58042	0.00085757	0.0030952	CNH35_RS13870	NZ_CP023390.1	2592494	2592688	-	195	protein_coding	hypothetical protein && -	-
CNH35_RS10115	16.0109	0.523478	4.58042	0.00085757	0.0030952	CNH35_RS10115	NZ_CP023390.1	1956427	1956502	-	76	protein_coding	tRNA-Thr && -	-
CNH35_RS11100	19.556	2.21527	3.05187	0.000884859	0.00318947	CNH35_RS11100	NZ_CP023390.1	2095391	2095765	-	375	protein_coding	hypothetical protein && -	-
CNH35_RS01770	113.495	36.0716	1.64846	0.000914925	0.00329349	CNH35_RS01770	NZ_CP023390.1	351232	353118	+	1887	protein_coding	SGNH/GDSL hydrolase family protein && PF06605:Prophage endopeptidase tail|PF13472:GDSL-like Lipase/Acylhydrolase family	-
CNH35_RS14750	51.4606	161.892	-1.65351	0.000939205	0.00337643	nrdG	NZ_CP023390.1	2762965	2763501	-	537	protein_coding	anaerobic ribonucleoside-triphosphate reductase activating protein && PF04055:Radical SAM superfamily|PF13353:4Fe-4S single cluster domain	Radical_SAM
CNH35_RS12605	6963.73	2670.95	1.38244	0.000963023	0.00345749	rplR	NZ_CP023390.1	2367843	2368202	-	360	protein_coding	50S ribosomal protein L18 && PF00861:Ribosomal L18 of archaea, bacteria, mitoch. and chloroplast	-
CNH35_RS05730	47.9157	11.2446	2.07394	0.000974164	0.00349289	CNH35_RS05730	NZ_CP023390.1	1102380	1102598	+	219	protein_coding	helix-turn-helix domain-containing protein && -	-
CNH35_RS09545	11033.1	4245.11	1.37792	0.000987927	0.00353758	CNH35_RS09545	NZ_CP023390.1	1868001	1868714	-	714	protein_coding	transaldolase && PF00923:Transaldolase/Fructose-6-phosphate aldolase	-
CNH35_RS09255	510.509	188.975	1.43276	0.000999864	0.00357107	tyrS	NZ_CP023390.1	1801467	1802729	-	1263	protein_coding	tyrosine--tRNA ligase && PF00579:tRNA synthetases class I (W and Y)|PF01479:S4 domain	S4
CNH35_RS12765	253.514	90.237	1.48821	0.0009999	0.00357107	CNH35_RS12765	NZ_CP023390.1	2390985	2391425	+	441	protein_coding	winged helix DNA-binding protein && PF01047:MarR family	MarR
CNH35_RS05350	33976.5	13111.2	1.37373	0.00100902	0.00359893	qoxA	NZ_CP023390.1	1032239	1033339	-	1101	protein_coding	cytochrome aa3 quinol oxidase subunit II && PF02790:Cytochrome C oxidase subunit II, transmembrane domain	-
CNH35_RS05055	462.655	1226	-1.40599	0.00101329	0.00360945	CNH35_RS05055	NZ_CP023390.1	972423	973277	+	855	protein_coding	RluA family pseudouridine synthase && PF00849:RNA pseudouridylate synthase	-
CNH35_RS01895	299.596	108.292	1.46638	0.00103025	0.00366507	CNH35_RS01895	NZ_CP023390.1	374355	376310	-	1956	protein_coding	BglG family transcription antiterminator && PF00359:Phosphoenolpyruvate-dependent sugar phosphotransferase system, EIIA 2|PF05043:Mga helix-turn-helix domain|PF08279:HTH domain|PF00874:PRD domain	PRD
CNH35_RS08885	9457.47	3653.25	1.37222	0.00103854	0.00368974	CNH35_RS08885	NZ_CP023390.1	1722475	1725105	-	2631	protein_coding	valine--tRNA ligase && PF00133:tRNA synthetases class I (I, L, M and V)|PF08264:Anticodon-binding domain of tRNA ligase|PF10458:Valyl tRNA synthetase tRNA binding arm	-
CNH35_RS04225	145.398	403.941	-1.47421	0.00104056	0.00369211	CNH35_RS04225	NZ_CP023390.1	812270	813109	+	840	protein_coding	CHAP domain-containing protein && PF01476:LysM domain|PF05257:CHAP domain	LysM
CNH35_RS14585	16.0109	65.9755	-2.04176	0.00105529	0.00373948	CNH35_RS14585	NZ_CP023390.1	2732261	2732539	-	279	protein_coding	TIGR04197 family type VII secretion effector && -	-
CNH35_RS09335	15683.8	6072.04	1.369	0.00105672	0.00373969	CNH35_RS09335	NZ_CP023390.1	1819959	1823783	-	3825	protein_coding	DNA translocase FtsK && PF09397:Ftsk gamma domain|PF17854:FtsK alpha domain|PF01580:FtsK/SpoIIIE family	-
CNH35_RS01870	161.35	54.6911	1.55739	0.00106157	0.00375137	CNH35_RS01870	NZ_CP023390.1	369805	370827	+	1023	protein_coding	lipoate--protein ligase && PF10437:Bacterial lipoate protein ligase C-terminus|PF03099:Biotin/lipoate A/B protein ligase family	BPL_LipA_LipB
CNH35_RS06875	10939.2	28232.7	-1.36786	0.00106395	0.00375137	recA	NZ_CP023390.1	1316179	1317222	+	1044	protein_coding	recombinase RecA && PF00154:recA bacterial DNA recombination protein	-
CNH35_RS13850	1464.05	559.664	1.387	0.00106511	0.00375137	CNH35_RS13850	NZ_CP023390.1	2589524	2590186	-	663	protein_coding	ATP-binding cassette domain-containing protein && PF00005:ABC transporter	ABC_tran
CNH35_RS09530	143.626	397.734	-1.46957	0.00106553	0.00375137	CNH35_RS09530	NZ_CP023390.1	1865757	1866200	+	444	protein_coding	competence protein ComK && PF06338:ComK protein	ComK
CNH35_RS14285	223.383	78.9526	1.49811	0.00107353	0.00377467	CNH35_RS14285	NZ_CP023390.1	2673043	2674086	-	1044	protein_coding	PTS fructose transporter subunit IIC && PF13303:Phosphotransferase system, EIIC	-
CNH35_RS03210	23.101	3.34409	2.72864	0.00108459	0.00380864	CNH35_RS03210	NZ_CP023390.1	626129	626494	+	366	protein_coding	protein VraC && -	-
CNH35_RS11895	17225.8	6686.46	1.36523	0.00108841	0.00381411	CNH35_RS11895	NZ_CP023390.1	2229383	2229922	-	540	protein_coding	F0F1 ATP synthase subunit delta && PF00213:ATP synthase delta (OSCP) subunit	-
CNH35_RS14100	186.163	507.756	-1.44764	0.00108895	0.00381411	fnbA	NZ_CP023390.1	2638828	2641842	-	3015	protein_coding	fibronectin-binding protein FnbA && PF00746:LPXTG cell wall anchor motif|PF02986:Fibronectin binding repeat|PF04650:YSIRK type signal peptide|PF17961:Bacterial Ig domain|PF10425:C-terminus of bacterial fibrinogen-binding adhesin	Gram_pos_anchor
CNH35_RS00720	140.081	388.707	-1.4725	0.00110536	0.00386665	argJ	NZ_CP023390.1	158711	159952	-	1242	protein_coding	bifunctional glutamate N-acetyltransferase/amino-acid acetyltransferase ArgJ && PF01960:ArgJ family	-
CNH35_RS04160	317.319	116.191	1.44785	0.00113694	0.003972	CNH35_RS04160	NZ_CP023390.1	799012	799506	-	495	protein_coding	threonine/serine exporter family protein && PF12821:Threonine/Serine exporter, ThrE	-
CNH35_RS12475	164.894	451.899	-1.45453	0.0011428	0.00398736	budA	NZ_CP023390.1	2348054	2348758	-	705	protein_coding	acetolactate decarboxylase && PF03306:Alpha-acetolactate decarboxylase	-
CNH35_RS12930	1511.9	3898.68	-1.36663	0.00115197	0.00401422	sarR	NZ_CP023390.1	2415214	2415561	-	348	protein_coding	HTH-type transcriptional regulator SarR && -	-
CNH35_RS09925	2304.15	891.986	1.36894	0.00115523	0.00402043	CNH35_RS09925	NZ_CP023390.1	1928800	1929540	-	741	protein_coding	ABC transporter ATP-binding protein && PF00005:ABC transporter	ABC_tran
CNH35_RS08685	1077.67	413.532	1.3814	0.00116082	0.00403473	CNH35_RS08685	NZ_CP023390.1	1685031	1687508	-	2478	protein_coding	ATP-dependent RecD-like DNA helicase && PF18335:ATP-dependent RecD-like DNA helicase SH3 domain|PF13538:UvrD-like helicase C-terminal domain|PF14490:Helix-hairpin-helix containing domain|PF13604:AAA domain	-
CNH35_RS03460	129.447	358.239	-1.46866	0.00116576	0.00404674	CNH35_RS03460	NZ_CP023390.1	664635	665354	+	720	protein_coding	HAD family hydrolase && PF13419:Haloacid dehalogenase-like hydrolase	-
CNH35_RS05045	1800.8	4631.6	-1.36288	0.00117246	0.00406362	CNH35_RS05045	NZ_CP023390.1	970965	971600	+	636	protein_coding	GTP pyrophosphokinase family protein && PF04607:Region found in RelA / SpoT proteins	-
CNH35_RS02610	26.6461	4.47285	2.53026	0.0011736	0.00406362	CNH35_RS02610	NZ_CP023390.1	502486	504037	+	1552	protein_coding	16S ribosomal RNA && -	-
CNH35_RS00225	26.6461	93.6223	-1.81263	0.00118585	0.00410083	CNH35_RS00225	NZ_CP023390.1	45810	46360	-	551	protein_coding	flavodoxin family protein && PF02525:Flavodoxin-like fold	Flavodoxin_2
CNH35_RS01410	148.943	51.3058	1.53393	0.00119673	0.00413318	CNH35_RS01410	NZ_CP023390.1	303797	304687	+	891	protein_coding	5'-nucleotidase%2C lipoprotein e(P4) family && PF03767:HAD superfamily, subfamily IIIB (Acid phosphatase)	-
CNH35_RS11705	3264.78	1272.83	1.3588	0.00120862	0.00416897	acpS	NZ_CP023390.1	2194426	2194785	-	360	protein_coding	holo-ACP synthase && PF01648:4'-phosphopantetheinyl transferase superfamily	ACPS
CNH35_RS12500	496.33	1293.14	-1.38155	0.00121194	0.00417515	CNH35_RS12500	NZ_CP023390.1	2353183	2354319	-	1137	protein_coding	AAA family ATPase && PF07724:AAA domain (Cdc48 subfamily)	-
CNH35_RS08715	36130	14164.6	1.3509	0.0012151	0.00418074	CNH35_RS08715	NZ_CP023390.1	1692649	1692831	-	183	protein_coding	CsbD family protein && PF05532:CsbD-like	-
CNH35_RS03510	4510.76	1762.57	1.35559	0.00121855	0.00418731	mnhA2	NZ_CP023390.1	672494	674896	+	2403	protein_coding	Na+/H+ antiporter Mnh2 subunit A && PF00361:Proton-conducting membrane transporter|PF00662:NADH-Ubiquinone oxidoreductase (complex I), chain 5 N-terminus|PF13244:MBH, subunit D|PF20501:MBH, subunit E	-
CNH35_RS01855	70.9574	20.2729	1.79797	0.0012248	0.00419927	CNH35_RS01855	NZ_CP023390.1	367760	368092	+	333	protein_coding	glycine cleavage system protein H && PF01597:Glycine cleavage H-protein	-
CNH35_RS09985	3670.66	1433.63	1.35624	0.00122516	0.00419927	CNH35_RS09985	NZ_CP023390.1	1939426	1940550	-	1125	protein_coding	DUF445 domain-containing protein && PF04286:Protein of unknown function (DUF445)	-
CNH35_RS06725	11642.8	4563.33	1.35124	0.00122665	0.00419927	tsf	NZ_CP023390.1	1281726	1282607	+	882	protein_coding	translation elongation factor Ts && PF00889:Elongation factor TS	-
CNH35_RS13320	1772.44	688.305	1.36435	0.00123072	0.00420792	mqo	NZ_CP023390.1	2488988	2490466	-	1479	protein_coding	malate dehydrogenase (quinone) && PF06039:Malate:quinone oxidoreductase (Mqo)	-
CNH35_RS07290	343.905	904.399	-1.395	0.0012327	0.00420942	CNH35_RS07290	NZ_CP023390.1	1390675	1390971	-	297	protein_coding	HesB/YadR/YfhF family protein && -	-
CNH35_RS11530	391.759	146.094	1.4218	0.00124261	0.00423795	CNH35_RS11530	NZ_CP023390.1	2160109	2161188	-	1080	protein_coding	YeeE/YedE family protein && PF04143:Sulphur transport	-
CNH35_RS03135	1178.7	3023.02	-1.35882	0.00125484	0.00427355	sdrD	NZ_CP023390.1	604878	608825	+	3948	protein_coding	MSCRAMM family adhesin SdrD && PF17210:SdrD B-like domain|PF17961:Bacterial Ig domain|PF00746:LPXTG cell wall anchor motif|PF10425:C-terminus of bacterial fibrinogen-binding adhesin|PF04650:YSIRK type signal peptide	YSIRK_signal
CNH35_RS00945	366.946	961.384	-1.38959	0.00125619	0.00427355	CNH35_RS00945	NZ_CP023390.1	215436	217697	-	2262	protein_coding	3-hydroxyacyl-CoA dehydrogenase/enoyl-CoA hydratase family protein && PF02737:3-hydroxyacyl-CoA dehydrogenase, NAD binding domain|PF00725:3-hydroxyacyl-CoA dehydrogenase, C-terminal domain|PF00378:Enoyl-CoA hydratase/isomerase	3HCDH_N
CNH35_RS00220	97.5435	274.735	-1.49403	0.00126266	0.0042902	CNH35_RS00220	NZ_CP023390.1	44597	45817	-	1221	protein_coding	MFS transporter && PF07690:Major Facilitator Superfamily	MFS_1
CNH35_RS02080	13663.3	5378.05	1.34512	0.00128544	0.00436217	ssb	NZ_CP023390.1	408685	409188	+	504	protein_coding	single-stranded DNA-binding protein && PF00436:Single-strand binding protein family	-
CNH35_RS11410	182.618	489.701	-1.42315	0.00130067	0.00440838	CNH35_RS11410	NZ_CP023390.1	2139421	2140749	+	1329	protein_coding	TrkH family potassium uptake protein && PF02386:Cation transport protein	-
CNH35_RS02450	2671.04	1047.14	1.35076	0.0013077	0.00442669	CNH35_RS02450	NZ_CP023390.1	471542	471904	+	363	protein_coding	DUF2294 domain-containing protein && PF10057:Na+-translocating membrane potential-generating system (MpsC)	-
CNH35_RS06750	9299.73	3667.92	1.34218	0.0013257	0.00448205	rseP	NZ_CP023390.1	1286208	1287494	+	1287	protein_coding	RIP metalloprotease RseP && PF02163:Peptidase family M50|PF13180:PDZ domain	Peptidase_M50
CNH35_RS03255	452.02	1169.58	-1.37157	0.00136029	0.0045933	CNH35_RS03255	NZ_CP023390.1	632405	633169	-	765	protein_coding	threonine/serine exporter ThrE family protein && PF06738:Putative threonine/serine exporter	-
CNH35_RS11545	1.38778e-17	15.1946	-7.1637	0.00136958	0.00461893	CNH35_RS11545	NZ_CP023390.1	2164453	2164581	-	129	protein_coding	hypothetical protein && -	-
CNH35_RS02145	1214.14	3083.96	-1.34486	0.00139946	0.00471073	CNH35_RS02145	NZ_CP023390.1	416396	417022	-	627	protein_coding	NDxxF motif lipoprotein && -	-
CNH35_RS01885	56.7779	15.1946	1.88911	0.00140025	0.00471073	CNH35_RS01885	NZ_CP023390.1	373621	373905	-	285	protein_coding	PTS sugar transporter subunit IIB && PF02302:PTS system, Lactose/Cellobiose specific IIB subunit	PTS_IIB
CNH35_RS05005	387470	153927	1.33184	0.00140965	0.00473651	spxA	NZ_CP023390.1	963616	964011	+	396	protein_coding	transcriptional regulator SpxA && PF03960:ArsC family	-
CNH35_RS04135	23.101	82.3379	-1.8332	0.0014358	0.00479929	CNH35_RS04135	NZ_CP023390.1	794044	794562	-	519	protein_coding	GrpB family protein && PF04229:GrpB protein	-
CNH35_RS05750	14.2383	1.08657	3.53153	0.00143701	0.00479929	CNH35_RS05750	NZ_CP023390.1	1104227	1104388	+	162	protein_coding	DUF1270 domain-containing protein && PF06900:Protein of unknown function (DUF1270)	-
CNH35_RS11645	14.2383	1.08657	3.53153	0.00143701	0.00479929	CNH35_RS11645	NZ_CP023390.1	2185814	2185896	-	83	protein_coding	tRNA-Leu && -	-
CNH35_RS10155	14.2383	0.523478	4.4117	0.00143701	0.00479929	CNH35_RS10155	NZ_CP023390.1	1957192	1957265	-	74	protein_coding	tRNA-Met && -	-
CNH35_RS00410	31.9636	105.471	-1.72223	0.00143715	0.00479929	CNH35_RS00410	NZ_CP023390.1	91138	91545	+	408	protein_coding	hypothetical protein && -	-
CNH35_RS04810	14333.3	5697.96	1.33082	0.00144097	0.00480618	CNH35_RS04810	NZ_CP023390.1	915801	917045	+	1245	protein_coding	Glu/Leu/Phe/Val dehydrogenase && PF00208:Glutamate/Leucine/Phenylalanine/Valine dehydrogenase|PF02812:Glu/Leu/Phe/Val dehydrogenase, dimerisation domain	-
CNH35_RS04025	5217.94	2072.32	1.33214	0.00146169	0.00486934	CNH35_RS04025	NZ_CP023390.1	774658	776172	+	1515	protein_coding	ABC transporter permease/substrate-binding protein && PF00528:Binding-protein-dependent transport system inner membrane component|PF04069:Substrate binding domain of ABC-type glycine betaine transport system	BPD_transp_1
CNH35_RS14610	1985.13	784.221	1.33967	0.00147663	0.00491309	CNH35_RS14610	NZ_CP023390.1	2736721	2737170	+	450	protein_coding	glyoxalase/bleomycin resistance/extradiol dioxygenase family protein && PF06983:3-demethylubiquinone-9 3-methyltransferase	-
CNH35_RS09065	12218.8	4868	1.32767	0.0014814	0.00492294	CNH35_RS09065	NZ_CP023390.1	1761080	1762441	+	1362	protein_coding	amino acid permease && PF00324:Amino acid permease	AA_permease
CNH35_RS14985	108.178	36.0716	1.57927	0.00150333	0.00498973	CNH35_RS14985	NZ_CP023390.1	2825810	2826268	+	459	protein_coding	hypothetical protein && -	-
CNH35_RS10940	156.033	55.2553	1.49429	0.00150802	0.0049992	CNH35_RS10940	NZ_CP023390.1	2074446	2074654	-	209	protein_coding	IS5/IS1182 family transposase && -	-
CNH35_RS08980	3557.23	1416.7	1.32808	0.00153732	0.00509015	infC	NZ_CP023390.1	1739880	1740407	-	528	protein_coding	translation initiation factor IF-3 && PF00707:Translation initiation factor IF-3, C-terminal domain|PF05198:Translation initiation factor IF-3, N-terminal domain	-
CNH35_RS13910	140.081	376.294	-1.4257	0.00157151	0.00519083	CNH35_RS13910	NZ_CP023390.1	2599740	2600675	-	936	protein_coding	ABC transporter permease && PF00528:Binding-protein-dependent transport system inner membrane component|PF19300:Binding-prot-dependent transport system membrane comp, N-term	BPD_transp_1
CNH35_RS11765	15185.8	6083.32	1.31976	0.00157268	0.00519083	CNH35_RS11765	NZ_CP023390.1	2209236	2210306	-	1071	protein_coding	D-alanine--D-alanine ligase && PF01820:D-ala D-ala ligase N-terminus|PF07478:D-ala D-ala ligase C-terminus	-
CNH35_RS14225	2465.44	981.696	1.32831	0.00157344	0.00519083	CNH35_RS14225	NZ_CP023390.1	2663594	2664400	+	807	protein_coding	VOC family protein && PF00903:Glyoxalase/Bleomycin resistance protein/Dioxygenase superfamily	Glyoxalase
CNH35_RS15250	102.861	281.506	-1.45259	0.00157708	0.00519653	CNH35_RS15250	NZ_CP023390.1	2870910	2871479	-	570	protein_coding	helix-turn-helix domain-containing protein && PF01381:Helix-turn-helix	HTH_3
CNH35_RS04310	17367.6	6964.62	1.31825	0.001589	0.00522949	CNH35_RS04310	NZ_CP023390.1	831501	832130	+	630	protein_coding	DUF4887 domain-containing protein && PF16228:Domain of unknown function (DUF4887)	-
CNH35_RS00835	1324.03	524.118	1.33662	0.00159738	0.00524622	CNH35_RS00835	NZ_CP023390.1	189672	190298	-	627	protein_coding	FMN-dependent NADH-azoreductase && PF02525:Flavodoxin-like fold	Flavodoxin_2
CNH35_RS06020	21.3285	3.34409	2.61372	0.00159793	0.00524622	CNH35_RS06020	NZ_CP023390.1	1139484	1139921	+	438	protein_coding	phage holin && PF04531:Bacteriophage holin	-
CNH35_RS00685	427.207	164.149	1.37881	0.00161069	0.00528174	CNH35_RS00685	NZ_CP023390.1	145382	145741	+	360	protein_coding	DUF2294 domain-containing protein && PF10057:Na+-translocating membrane potential-generating system (MpsC)	-
CNH35_RS00665	63.8677	18.5801	1.77105	0.00161442	0.00528762	CNH35_RS00665	NZ_CP023390.1	141635	142375	+	741	protein_coding	ABC transporter ATP-binding protein && PF00005:ABC transporter	ABC_tran
CNH35_RS01750	28.4186	5.60156	2.30777	0.0016487	0.0053934	CNH35_RS01750	NZ_CP023390.1	346283	346789	+	507	protein_coding	hypothetical protein && PF12363:Phage tail assembly chaperone protein, TAC	-
CNH35_RS10085	24.8735	3.90848	2.61902	0.00166513	0.00543412	CNH35_RS10085	NZ_CP023390.1	1955933	1956007	-	75	protein_coding	tRNA-Gly && -	-
CNH35_RS10150	24.8735	4.47285	2.43113	0.00166513	0.00543412	CNH35_RS10150	NZ_CP023390.1	1957090	1957163	-	74	protein_coding	tRNA-Ile && -	-
CNH35_RS07410	5572.42	2240.46	1.31443	0.00167836	0.00547073	femA	NZ_CP023390.1	1417031	1418293	+	1263	protein_coding	glycine glycyltransferase FemA && PF02388:FemAB family	-
CNH35_RS13280	735.601	1850.02	-1.33058	0.00168153	0.00547451	CNH35_RS13280	NZ_CP023390.1	2481929	2482897	+	969	protein_coding	YdcF family protein && PF02698:DUF218 domain	-
CNH35_RS08175	4239.59	1705.02	1.31403	0.00170261	0.00553654	CNH35_RS08175	NZ_CP023390.1	1592723	1593706	-	984	protein_coding	alpha-ketoacid dehydrogenase subunit beta && PF02779:Transketolase, pyrimidine binding domain|PF02780:Transketolase, C-terminal domain	-
CNH35_RS02300	28.4186	93.0581	-1.71118	0.00174138	0.00565584	CNH35_RS02300	NZ_CP023390.1	445080	445778	+	699	protein_coding	superantigen-like protein SSL9 && PF09199:Staphylococcal superantigen-like OB-fold domain|PF02876:Staphylococcal/Streptococcal toxin, beta-grasp domain	-
CNH35_RS14925	15157.4	37372.4	-1.30195	0.0018013	0.00584352	CNH35_RS14925	NZ_CP023390.1	2801862	2803721	+	1860	protein_coding	amidase domain-containing protein && PF05257:CHAP domain|PF01832:Mannosyl-glycoprotein endo-beta-N-acetylglucosaminidase	-
CNH35_RS07225	62.0952	176.562	-1.50775	0.00182573	0.0059157	CNH35_RS07225	NZ_CP023390.1	1376149	1376388	+	240	protein_coding	DUF896 domain-containing protein && PF05979:Bacterial protein of unknown function (DUF896)	-
CNH35_RS04150	3452.65	1396.39	1.30587	0.00183472	0.00593779	CNH35_RS04150	NZ_CP023390.1	796459	797583	+	1125	protein_coding	glycerate kinase && PF02595:Glycerate kinase family	-
CNH35_RS03835	5568.87	2260.21	1.30085	0.00186774	0.00603326	CNH35_RS03835	NZ_CP023390.1	734957	736630	+	1674	protein_coding	amino acid ABC transporter ATP-binding/permease protein && PF00664:ABC transporter transmembrane region|PF00005:ABC transporter	ABC_tran
CNH35_RS04930	319.092	810.739	-1.34533	0.00186865	0.00603326	CNH35_RS04930	NZ_CP023390.1	947449	947634	-	186	protein_coding	YjzD family protein && PF11151:Protein of unknown function (DUF2929)	-
CNH35_RS10295	108.178	292.226	-1.4338	0.00189699	0.00611751	CNH35_RS10295	NZ_CP023390.1	1976532	1976846	-	315	protein_coding	YfhH family protein && PF08838:Protein of unknown function (DUF1811)	-
CNH35_RS09795	31.9636	102.086	-1.67523	0.00192717	0.00620567	CNH35_RS09795	NZ_CP023390.1	1911535	1914528	-	2994	protein_coding	lantibiotic dehydratase && PF04738:Lantibiotic dehydratase, N terminus|PF14028:Lantibiotic biosynthesis dehydratase C-term	-
CNH35_RS13875	5329.6	13077.9	-1.29503	0.00192888	0.00620567	CNH35_RS13875	NZ_CP023390.1	2592747	2593202	+	456	protein_coding	DUF1307 domain-containing protein && PF06998:Protein of unknown function (DUF1307)	-
CNH35_RS06895	1997.53	4915.4	-1.2991	0.00193638	0.00622021	CNH35_RS06895	NZ_CP023390.1	1320758	1322518	+	1761	protein_coding	2-oxoacid:acceptor oxidoreductase subunit alpha && PF01558:Pyruvate ferredoxin/flavodoxin oxidoreductase|PF17147:Pyruvate:ferredoxin oxidoreductase core domain II|PF01855:Pyruvate flavodoxin/ferredoxin oxidoreductase, thiamine diP-bdg	-
CNH35_RS00860	182.618	67.104	1.4416	0.00193797	0.00622021	CNH35_RS00860	NZ_CP023390.1	195122	195961	+	840	protein_coding	sugar ABC transporter permease && PF00528:Binding-protein-dependent transport system inner membrane component	BPD_transp_1
CNH35_RS04330	10568.7	25804.9	-1.28784	0.00201906	0.00647287	tpiA	NZ_CP023390.1	836417	837178	+	762	protein_coding	triose-phosphate isomerase && PF00121:Triosephosphate isomerase	-
CNH35_RS05345	117530	48200.8	1.2859	0.00203126	0.00650432	qoxB	NZ_CP023390.1	1030251	1032239	-	1989	protein_coding	cytochrome aa3 quinol oxidase subunit I && PF00115:Cytochrome C and Quinol oxidase polypeptide I	-
CNH35_RS06475	120.585	318.744	-1.40248	0.00206348	0.00659974	rpoZ	NZ_CP023390.1	1227431	1227649	+	219	protein_coding	DNA-directed RNA polymerase subunit omega && PF01192:RNA polymerase Rpb6	-
CNH35_RS10760	1.38778e-17	14.066	-7.05348	0.00213372	0.00681639	CNH35_RS10760	NZ_CP023390.1	2038505	2038597	-	93	protein_coding	hypothetical protein && -	-
CNH35_RS14525	228.7	86.8517	1.39471	0.00214699	0.00684666	CNH35_RS14525	NZ_CP023390.1	2723202	2724023	-	822	protein_coding	NmrA/HSCARG family protein && PF05368:NmrA-like family	NmrA
CNH35_RS08480	331.499	829.922	-1.32404	0.00214822	0.00684666	CNH35_RS08480	NZ_CP023390.1	1646441	1647193	-	753	protein_coding	16S rRNA (uracil(1498)-N(3))-methyltransferase && PF04452:RNA methyltransferase domain|PF20260:RNA methyltransferase PUA domain	-
CNH35_RS14730	413.028	163.021	1.34006	0.00218777	0.00696457	CNH35_RS14730	NZ_CP023390.1	2759874	2760560	-	687	protein_coding	MBL fold metallo-hydrolase && PF00753:Metallo-beta-lactamase superfamily	Lactamase_B
CNH35_RS13575	4335.3	1784.57	1.28045	0.00221107	0.00703052	CNH35_RS13575	NZ_CP023390.1	2539113	2539832	-	720	protein_coding	amino acid ABC transporter permease && PF00528:Binding-protein-dependent transport system inner membrane component	BPD_transp_1
CNH35_RS02165	5067.29	2088.12	1.27892	0.0022233	0.00705891	CNH35_RS02165	NZ_CP023390.1	420067	420822	+	756	protein_coding	NADPH-dependent oxidoreductase && PF00881:Nitroreductase family	Nitroreductase
CNH35_RS09760	17.7834	65.9755	-1.89072	0.00222707	0.00705891	CNH35_RS09760	NZ_CP023390.1	1905173	1905739	+	567	protein_coding	DUF4888 domain-containing protein && PF16229:Domain of unknown function (DUF4888)	-
CNH35_RS02645	457.337	1131.78	-1.30731	0.00222777	0.00705891	CNH35_RS02645	NZ_CP023390.1	512129	512932	+	804	protein_coding	stage 0 sporulation family protein && PF04468:PSP1 C-terminal conserved region	-
CNH35_RS09915	13787.4	33301.6	-1.27224	0.00227413	0.00719745	traP	NZ_CP023390.1	1926957	1927460	+	504	protein_coding	signal transduction protein TRAP && -	-
CNH35_RS12830	841.943	2053.7	-1.28646	0.00233889	0.00739383	moaC	NZ_CP023390.1	2397923	2398417	+	495	protein_coding	cyclic pyranopterin monophosphate synthase MoaC && PF01967:MoaC family	-
CNH35_RS11050	1.83144	19.7086	-3.40114	0.00237037	0.00748466	CNH35_RS11050	NZ_CP023390.1	2090468	2090917	+	450	protein_coding	chemotaxis-inhibiting protein CHIPS && PF11434:Chemotaxis-inhibiting protein CHIPS	-
CNH35_RS06905	58.5504	164.714	-1.49236	0.00242704	0.00765471	CNH35_RS06905	NZ_CP023390.1	1323479	1323772	+	294	protein_coding	MTH1187 family thiamine-binding protein && PF01910:Thiamine-binding protein	-
CNH35_RS09615	356.312	141.017	1.33598	0.00244643	0.00770007	menE	NZ_CP023390.1	1881110	1882588	-	1479	protein_coding	o-succinylbenzoate--CoA ligase && PF00501:AMP-binding enzyme|PF13193:AMP-binding enzyme C-terminal domain	AMP-binding
CNH35_RS00480	2860.68	1185.94	1.27017	0.00244707	0.00770007	tet(38)	NZ_CP023390.1	103052	104404	+	1353	protein_coding	tetracycline efflux MFS transporter Tet(38) && PF07690:Major Facilitator Superfamily	MFS_1
CNH35_RS04450	44.3708	131.425	-1.56665	0.0024608	0.00773435	CNH35_RS04450	NZ_CP023390.1	859215	859784	-	570	protein_coding	hypothetical protein && -	-
CNH35_RS09075	14363.4	34404.6	-1.26021	0.002495	0.0078328	pyk	NZ_CP023390.1	1764766	1766523	-	1758	protein_coding	pyruvate kinase && PF02887:Pyruvate kinase, alpha/beta domain|PF00224:Pyruvate kinase, barrel domain|PF00391:PEP-utilising enzyme, mobile domain	PK
CNH35_RS12600	20370	8515.65	1.25824	0.00253653	0.00795403	rpsE	NZ_CP023390.1	2367331	2367822	-	492	protein_coding	30S ribosomal protein S5 && PF00333:Ribosomal protein S5, N-terminal domain|PF03719:Ribosomal protein S5, C-terminal domain	-
CNH35_RS02640	946.514	2283.9	-1.27083	0.00256263	0.00802664	CNH35_RS02640	NZ_CP023390.1	511202	512128	+	927	protein_coding	DNA polymerase III subunit delta' && PF13177:DNA polymerase III, delta subunit	-
CNH35_RS12005	4248.45	1778.93	1.25583	0.00267388	0.00836546	CNH35_RS12005	NZ_CP023390.1	2247718	2249328	-	1611	protein_coding	CTP synthase && PF00117:Glutamine amidotransferase class-I|PF06418:CTP synthase N-terminus	CTP_synth_N
CNH35_RS08255	420.117	1024.01	-1.28542	0.0027122	0.00847564	CNH35_RS08255	NZ_CP023390.1	1607046	1607876	-	831	protein_coding	lipoate--protein ligase family protein && PF03099:Biotin/lipoate A/B protein ligase family	BPL_LipA_LipB
CNH35_RS12020	1247.82	517.912	1.26828	0.00272628	0.00850986	coaW	NZ_CP023390.1	2251590	2252393	+	804	protein_coding	type II pantothenate kinase && PF03630:Fumble	Fumble
CNH35_RS08010	70.9574	191.232	-1.43047	0.00284045	0.00885609	CNH35_RS08010	NZ_CP023390.1	1561753	1561872	-	120	protein_coding	hypothetical protein && -	-
CNH35_RS00265	26.6461	85.7232	-1.68567	0.0028547	0.00889034	CNH35_RS00265	NZ_CP023390.1	55461	56231	+	771	protein_coding	tandem-type lipoprotein && PF04507:Csa1 family	-
CNH35_RS02530	382.898	154.558	1.30763	0.00294458	0.00915979	CNH35_RS02530	NZ_CP023390.1	484699	485817	-	1119	protein_coding	YibE/F family protein && PF07907:YibE/F-like protein	-
CNH35_RS08860	234.018	91.9296	1.34602	0.00296944	0.00922661	CNH35_RS08860	NZ_CP023390.1	1719179	1719463	-	285	protein_coding	hypothetical protein && -	-
CNH35_RS02245	748.007	310.281	1.26889	0.00297432	0.00923124	CNH35_RS02245	NZ_CP023390.1	434337	434696	-	360	protein_coding	DUF1304 domain-containing protein && PF06993:Protein of unknown function (DUF1304)	-
CNH35_RS07395	28.4186	87.9801	-1.63035	0.00298212	0.00924491	CNH35_RS07395	NZ_CP023390.1	1414149	1414781	+	633	protein_coding	phosphoribosylanthranilate isomerase && PF00697:N-(5'phosphoribosyl)anthranilate (PRA) isomerase	-
CNH35_RS03915	935.879	389.835	1.26299	0.00299197	0.00926491	nagA	NZ_CP023390.1	751621	752802	+	1182	protein_coding	N-acetylglucosamine-6-phosphate deacetylase && PF01979:Amidohydrolase family	Amidohydro_1
CNH35_RS12610	9870.43	4190.38	1.23599	0.00303445	0.00938579	rplF	NZ_CP023390.1	2368233	2368769	-	537	protein_coding	50S ribosomal protein L6 && PF00347:Ribosomal protein L6	-
CNH35_RS00575	88.6815	30.4293	1.53702	0.00305345	0.00943385	cap8E	NZ_CP023390.1	123439	124467	+	1029	protein_coding	type 8 capsular polysaccharide synthesis protein Cap8E && PF02719:Polysaccharide biosynthesis protein|PF08485:Polysaccharide biosynthesis protein C-terminal	-
CNH35_RS15215	545.956	225.085	1.27751	0.00307435	0.00947968	vraE	NZ_CP023390.1	2866272	2868152	+	1881	protein_coding	peptide resistance ABC transporter permease subunit VraE && PF02687:FtsX-like permease family	-
CNH35_RS05590	1137.93	476.724	1.2548	0.00307524	0.00947968	CNH35_RS05590	NZ_CP023390.1	1078326	1078940	-	615	protein_coding	YktB family protein && PF06335:Protein of unknown function (DUF1054)	-
CNH35_RS04345	1542.03	3643.66	-1.24057	0.00308636	0.00950321	CNH35_RS04345	NZ_CP023390.1	840472	840930	+	459	protein_coding	hypothetical protein && -	-
CNH35_RS06610	554.818	229.034	1.27566	0.0030983	0.00952921	CNH35_RS06610	NZ_CP023390.1	1257532	1257864	+	333	protein_coding	putative DNA-binding protein && PF04297:Putative helix-turn-helix protein, YlxM / p13 like	-
CNH35_RS01325	7.14806	34.3789	-2.26223	0.00321704	0.0098759	CNH35_RS01325	NZ_CP023390.1	292540	293040	+	501	protein_coding	TIGR01741 family protein && PF04634:Protein of unknown function, DUF600	-
CNH35_RS13830	320.864	774.065	-1.27057	0.00321827	0.0098759	CNH35_RS13830	NZ_CP023390.1	2583513	2585150	+	1638	protein_coding	APC family permease && PF13520:Amino acid permease	-
CNH35_RS14330	30.1911	91.9296	-1.60646	0.00323344	0.00991128	cidA	NZ_CP023390.1	2683152	2683547	-	396	protein_coding	holin-like murein hydrolase modulator CidA && PF03788:LrgA family	-
CNH35_RS09625	30318.3	12971.2	1.22486	0.00326078	0.00998385	CNH35_RS09625	NZ_CP023390.1	1883505	1884155	+	651	protein_coding	excalibur calcium-binding domain-containing protein && PF05901:Excalibur calcium-binding domain	Excalibur
CNH35_RS13070	24.8735	80.6453	-1.69685	0.00327671	0.0100213	CNH35_RS13070	NZ_CP023390.1	2441776	2441967	-	192	protein_coding	hypothetical protein && -	-
CNH35_RS05725	1441.01	3386.94	-1.23292	0.00328501	0.0100355	CNH35_RS05725	NZ_CP023390.1	1101519	1102238	-	720	protein_coding	XRE family transcriptional regulator && PF01381:Helix-turn-helix|PF00717:Peptidase S24-like	Peptidase_S24
CNH35_RS13720	3259.47	7612.9	-1.22382	0.00337622	0.0103026	CNH35_RS13720	NZ_CP023390.1	2563380	2564591	+	1212	protein_coding	multidrug effflux MFS transporter && PF07690:Major Facilitator Superfamily	MFS_1
CNH35_RS03170	1772.44	4148.07	-1.22672	0.00339481	0.0103477	nagB	NZ_CP023390.1	618414	619172	+	759	protein_coding	glucosamine-6-phosphate deaminase && PF01182:Glucosamine-6-phosphate isomerases/6-phosphogluconolactonase	-
CNH35_RS13805	361.629	864.339	-1.25716	0.00341945	0.0104112	CNH35_RS13805	NZ_CP023390.1	2580838	2582064	-	1227	protein_coding	ABC transporter ATP-binding protein && PF00005:ABC transporter|PF00571:CBS domain	ABC_tran
CNH35_RS07690	2984.75	1276.78	1.22496	0.00343554	0.0104426	CNH35_RS07690	NZ_CP023390.1	1470645	1471601	-	957	protein_coding	thymidylate synthase && PF00303:Thymidylate synthase	-
CNH35_RS01760	303.14	122.397	1.30692	0.00343743	0.0104426	CNH35_RS01760	NZ_CP023390.1	347122	350265	+	3144	protein_coding	terminase && -	-
CNH35_RS11510	3415.43	7958.77	-1.22048	0.00345664	0.0104892	CNH35_RS11510	NZ_CP023390.1	2155602	2157086	-	1485	protein_coding	sucrose-6-phosphate hydrolase && PF00251:Glycosyl hydrolases family 32 N-terminal domain|PF08244:Glycosyl hydrolases family 32 C terminal	-
CNH35_RS01165	687.747	288.841	1.25097	0.00350196	0.0106149	rbsD	NZ_CP023390.1	260827	261231	-	405	protein_coding	D-ribose pyranase && PF05025:RbsD / FucU transport protein family	-
CNH35_RS10090	19.556	2.77969	2.74307	0.00351516	0.0106312	CNH35_RS10090	NZ_CP023390.1	1956015	1956088	-	74	protein_coding	tRNA-Cys && -	-
CNH35_RS12725	19.556	2.77969	2.74307	0.00351516	0.0106312	CNH35_RS12725	NZ_CP023390.1	2382622	2382753	-	132	protein_coding	hypothetical protein && -	-
CNH35_RS13465	40.8259	117.319	-1.52304	0.00351904	0.0106312	nreA	NZ_CP023390.1	2518464	2518916	-	453	protein_coding	nitrate respiration regulation accessory nitrate sensor NreA && PF13185:GAF domain	-
CNH35_RS05335	2328.97	998.058	1.22231	0.00356152	0.0107477	qoxD	NZ_CP023390.1	1029369	1029647	-	279	protein_coding	cytochrome aa3 quinol oxidase subunit IV && PF03626:Prokaryotic Cytochrome C oxidase subunit IV	-
CNH35_RS13005	33.736	99.8287	-1.56528	0.00371998	0.0112134	CNH35_RS13005	NZ_CP023390.1	2428573	2428806	-	234	protein_coding	hypothetical protein && -	-
CNH35_RS06840	228.7	91.9296	1.31287	0.0037264	0.0112204	CNH35_RS06840	NZ_CP023390.1	1309426	1310691	+	1266	protein_coding	insulinase family protein && PF05193:Peptidase M16 inactive domain	-
CNH35_RS14400	524.688	1228.82	-1.2278	0.00389751	0.0117227	farE	NZ_CP023390.1	2696043	2698532	-	2490	protein_coding	fatty acid efflux MMPL transporter FarE && PF03176:MMPL family	-
CNH35_RS11865	774.593	330.028	1.2303	0.00391678	0.0117676	CNH35_RS11865	NZ_CP023390.1	2224303	2224536	-	234	protein_coding	DUF1146 family protein && PF06612:Protein of unknown function (DUF1146)	-
CNH35_RS14840	1400.24	3236.86	-1.20894	0.00393604	0.0118125	CNH35_RS14840	NZ_CP023390.1	2778876	2779331	-	456	protein_coding	MarR family winged helix-turn-helix transcriptional regulator && PF12802:MarR family	-
CNH35_RS02060	2405.18	5539.98	-1.20375	0.00396629	0.0118901	ychF	NZ_CP023390.1	406750	407847	+	1098	protein_coding	redox-regulated ATPase YchF && PF06071:Protein of unknown function (DUF933)|PF01926:50S ribosome-binding GTPase	-
CNH35_RS04400	79.8194	205.337	-1.36339	0.00406859	0.01217	CNH35_RS04400	NZ_CP023390.1	848304	848825	+	522	protein_coding	hypothetical protein && -	-
CNH35_RS15225	210.977	84.5948	1.31628	0.00406859	0.01217	CNH35_RS15225	NZ_CP023390.1	2868487	2868984	+	498	protein_coding	IS30 family transposase && PF13683:Integrase core domain	-
CNH35_RS01970	182.618	441.179	-1.27266	0.00407783	0.0121843	tatC	NZ_CP023390.1	389484	390185	-	702	protein_coding	twin-arginine translocase subunit TatC && PF00902:Sec-independent protein translocase protein (TatC)	-
CNH35_RS03115	203.887	489.137	-1.26259	0.00408508	0.0121926	CNH35_RS03115	NZ_CP023390.1	599782	600651	+	870	protein_coding	Cof-type HAD-IIB family hydrolase && PF08282:haloacid dehalogenase-like hydrolase	Hydrolase_3
CNH35_RS04165	242.879	98.7003	1.29726	0.00409146	0.0121983	CNH35_RS04165	NZ_CP023390.1	799524	800285	-	762	protein_coding	threonine/serine exporter ThrE family protein && PF06738:Putative threonine/serine exporter	-
CNH35_RS13295	3970.19	1731.54	1.19705	0.00416514	0.0124044	CNH35_RS13295	NZ_CP023390.1	2484633	2485688	-	1056	protein_coding	ABC transporter permease && PF02687:FtsX-like permease family	-
CNH35_RS11495	109.95	272.479	-1.30947	0.00419582	0.0124821	CNH35_RS11495	NZ_CP023390.1	2153563	2154279	+	717	protein_coding	LytTR family DNA-binding domain-containing protein && PF04397:LytTr DNA-binding domain|PF00072:Response regulator receiver domain	Response_reg
CNH35_RS12645	4778.39	2087.56	1.19462	0.00421	0.0125106	rpmC	NZ_CP023390.1	2371038	2371247	-	210	protein_coding	50S ribosomal protein L29 && PF00831:Ribosomal L29 protein	-
CNH35_RS03890	361.629	847.413	-1.22863	0.00421827	0.0125215	CNH35_RS03890	NZ_CP023390.1	746310	746762	+	453	protein_coding	hypothetical protein && -	-
CNH35_RS05235	554.818	236.369	1.23021	0.0042269	0.0125335	CNH35_RS05235	NZ_CP023390.1	1007592	1007807	-	216	protein_coding	TM2 domain-containing protein && PF05154:TM2 domain	TM2
CNH35_RS09570	802.951	345.262	1.2171	0.00426332	0.0126278	CNH35_RS09570	NZ_CP023390.1	1872330	1873163	-	834	protein_coding	aldo/keto reductase && PF00248:Aldo/keto reductase family	Aldo_ket_red
CNH35_RS08635	156.033	376.858	-1.27232	0.00432535	0.0127976	pxpB	NZ_CP023390.1	1675664	1676398	-	735	protein_coding	5-oxoprolinase subunit PxpB && PF02682:Carboxyltransferase domain, subdomain C and D	-
CNH35_RS01085	2185.41	4994.39	-1.19242	0.00433049	0.0127989	CNH35_RS01085	NZ_CP023390.1	245935	246960	+	1026	protein_coding	ribitol-5-phosphate dehydrogenase && PF00107:Zinc-binding dehydrogenase|PF08240:Alcohol dehydrogenase GroES-like domain	ADH_zinc_N
CNH35_RS01075	1414.42	614.957	1.20136	0.00440272	0.0129983	CNH35_RS01075	NZ_CP023390.1	243781	244950	+	1170	protein_coding	CDP-glycerol--glycerophosphate glycerophosphotransferase && PF04464:CDP-Glycerol:Poly(glycerophosphate) glycerophosphotransferase	-
CNH35_RS01070	2926.26	1284.11	1.18814	0.00451284	0.013309	CNH35_RS01070	NZ_CP023390.1	241659	243353	+	1695	protein_coding	CDP-glycerol glycerophosphotransferase family protein && PF04464:CDP-Glycerol:Poly(glycerophosphate) glycerophosphotransferase	-
CNH35_RS05370	187.936	446.821	-1.24959	0.00462055	0.0135952	purE	NZ_CP023390.1	1036095	1036577	+	483	protein_coding	5-(carboxyamino)imidazole ribonucleotide mutase && PF00731:AIR carboxylase	-
CNH35_RS11270	3.6033	25.9154	-2.83522	0.00462106	0.0135952	CNH35_RS11270	NZ_CP023390.1	2120345	2120962	-	618	protein_coding	MBL fold metallo-hydrolase && PF12706:Beta-lactamase superfamily domain	-
CNH35_RS06160	1017.41	2322.27	-1.19066	0.00462488	0.0135952	CNH35_RS06160	NZ_CP023390.1	1169397	1169900	+	504	protein_coding	metallophosphoesterase && PF12850:Calcineurin-like phosphoesterase superfamily domain	-
CNH35_RS13405	66180.6	29285.5	1.17622	0.00466625	0.013697	CNH35_RS13405	NZ_CP023390.1	2508434	2508856	+	423	protein_coding	pyridoxamine 5'-phosphate oxidase family protein && PF01243:Pyridoxamine 5'-phosphate oxidase	Pyridox_oxidase
CNH35_RS15360	56.7779	150.044	-1.40222	0.00466955	0.013697	CNH35_RS15360	NZ_CP023390.1	1920379	1920587	+	209	protein_coding	hypothetical protein && -	-
CNH35_RS12145	7323.53	16550.6	-1.17628	0.00471766	0.0138233	glmS	NZ_CP023390.1	2274710	2276515	-	1806	protein_coding	glutamine--fructose-6-phosphate transaminase (isomerizing) && PF01380:SIS domain|PF13522:Glutamine amidotransferase domain	SIS
CNH35_RS09440	2341.37	1034.17	1.17871	0.00490054	0.0143437	CNH35_RS09440	NZ_CP023390.1	1850603	1851166	+	564	protein_coding	class I SAM-dependent methyltransferase && PF06962:Putative rRNA methylase	-
CNH35_RS07365	748.007	1702.76	-1.18679	0.00493119	0.0144179	CNH35_RS07365	NZ_CP023390.1	1407613	1408704	-	1092	protein_coding	prephenate dehydrogenase && PF20463:Prephenate dehydrogenase, dimerization domain|PF02153:Prephenate dehydrogenase, nucleotide-binding domain	-
CNH35_RS14345	63.8677	21.4014	1.5686	0.00499868	0.0145996	CNH35_RS14345	NZ_CP023390.1	2685413	2685844	+	432	protein_coding	CHAP domain-containing protein && PF05257:CHAP domain	-
CNH35_RS07780	26433.3	11779.1	1.16612	0.00504168	0.0147094	rnpB	NZ_CP023390.1	1521528	1521907	-	380	protein_coding	RNase P RNA component class B && -	-
CNH35_RS13125	1017.41	446.821	1.18673	0.00509556	0.0148507	hutI	NZ_CP023390.1	2452882	2454120	-	1239	protein_coding	imidazolonepropionase && PF01979:Amidohydrolase family	Amidohydro_1
CNH35_RS02695	1430.37	3225.01	-1.17293	0.00511389	0.0148882	ispE	NZ_CP023390.1	520719	521567	+	849	protein_coding	4-(cytidine 5'-diphospho)-2-C-methyl-D-erythritol kinase && PF08544:GHMP kinases C terminal|PF00288:GHMP kinases N terminal domain	GHMP_kinases
CNH35_RS00415	221.611	91.9296	1.26745	0.00512571	0.0149067	CNH35_RS00415	NZ_CP023390.1	91595	92221	+	627	protein_coding	MFS transporter && -	-
CNH35_RS07810	7231.36	3223.32	1.16567	0.0051408	0.0149346	recU	NZ_CP023390.1	1523774	1524400	+	627	protein_coding	Holliday junction resolvase RecU && PF03838:Recombination protein U	-
CNH35_RS07455	733.828	320.437	1.19484	0.00521507	0.0151342	CNH35_RS07455	NZ_CP023390.1	1425233	1425577	-	345	protein_coding	hypothetical protein && -	-
CNH35_RS00095	1480	654.452	1.17696	0.00524329	0.0152	CNH35_RS00095	NZ_CP023390.1	22445	23728	+	1284	protein_coding	adenylosuccinate synthase && PF00709:Adenylosuccinate synthetase	-
CNH35_RS11285	1.38778e-17	12.3732	-6.87053	0.00528154	0.015269	CNH35_RS11285	NZ_CP023390.1	2123917	2124180	-	264	protein_coding	hypothetical protein && -	-
CNH35_RS13610	1.38778e-17	11.8089	-6.80401	0.00528154	0.015269	CNH35_RS13610	NZ_CP023390.1	2545016	2545120	-	105	protein_coding	hypothetical protein && -	-
CNH35_RS09600	26.6461	6.16589	2.07997	0.00528628	0.015269	ytkD	NZ_CP023390.1	1879311	1879784	-	474	protein_coding	nucleoside triphosphatase YtkD && PF00293:NUDIX domain	NUDIX
CNH35_RS04270	5269.34	2353.3	1.16286	0.00528952	0.015269	trxB	NZ_CP023390.1	823720	824655	+	936	protein_coding	thioredoxin-disulfide reductase && PF07992:Pyridine nucleotide-disulphide oxidoreductase	Pyr_redox_2
CNH35_RS00725	129.447	311.409	-1.26663	0.00537462	0.0154744	argC	NZ_CP023390.1	159964	160995	-	1032	protein_coding	N-acetyl-gamma-glutamyl-phosphate reductase && PF02774:Semialdehyde dehydrogenase, dimerisation domain|PF01118:Semialdehyde dehydrogenase, NAD binding domain	-
CNH35_RS05705	1822.07	809.611	1.17005	0.00537491	0.0154744	rpmF	NZ_CP023390.1	1098608	1098781	+	174	protein_coding	50S ribosomal protein L32 && PF01783:Ribosomal L32p protein family	-
CNH35_RS13785	1293.9	2905.1	-1.16689	0.00538077	0.0154744	CNH35_RS13785	NZ_CP023390.1	2576859	2578259	-	1401	protein_coding	MFS transporter && PF07690:Major Facilitator Superfamily	MFS_1
CNH35_RS00985	62.0952	159.071	-1.35738	0.00538338	0.0154744	CNH35_RS00985	NZ_CP023390.1	226397	226570	-	174	protein_coding	hypothetical protein && -	-
CNH35_RS13290	3232.88	1443.79	1.16284	0.00539202	0.0154829	CNH35_RS13290	NZ_CP023390.1	2483968	2484633	-	666	protein_coding	ABC transporter ATP-binding protein && PF00005:ABC transporter	ABC_tran
CNH35_RS08230	1483.54	658.401	1.17174	0.00542738	0.0155523	accB	NZ_CP023390.1	1603482	1603946	-	465	protein_coding	acetyl-CoA carboxylase biotin carboxyl carrier protein && PF00364:Biotin-requiring enzyme	Biotin_lipoyl
CNH35_RS09145	22791.1	50777	-1.15571	0.00542761	0.0155523	CNH35_RS09145	NZ_CP023390.1	1781592	1782092	+	501	protein_coding	universal stress protein && PF00582:Universal stress protein family	Usp
CNH35_RS11900	8952.34	4022.25	1.15422	0.00556	0.0159149	CNH35_RS11900	NZ_CP023390.1	2229922	2230443	-	522	protein_coding	F0F1 ATP synthase subunit B && PF00430:ATP synthase B/B' CF(0)	-
CNH35_RS08695	2624.95	5852.56	-1.15679	0.00556819	0.0159216	mnmA	NZ_CP023390.1	1688640	1689758	-	1119	protein_coding	tRNA 2-thiouridine(34) synthase MnmA && PF20258:Aminomethyltransferase beta-barrel domain|PF03054:tRNA methyl transferase HUP domain|PF20259:tRNA methyl transferase PRC-barrel domain	-
CNH35_RS00450	170.212	69.9251	1.28084	0.00561295	0.0160328	CNH35_RS00450	NZ_CP023390.1	97765	99195	+	1431	protein_coding	lipopolysaccharide biosynthesis protein && PF01943:Polysaccharide biosynthesis protein|PF14667:Polysaccharide biosynthesis C-terminal domain	-
CNH35_RS09470	9907.65	4459.51	1.15162	0.00565539	0.0161371	CNH35_RS09470	NZ_CP023390.1	1854327	1855328	+	1002	protein_coding	proline dehydrogenase && PF01619:Proline dehydrogenase	-
CNH35_RS04235	10.6932	41.7139	-1.96237	0.0056822	0.0161966	CNH35_RS04235	NZ_CP023390.1	813930	814166	+	237	protein_coding	CsbA family protein && PF09964:Uncharacterized protein conserved in bacteria (DUF2198)	-
CNH35_RS00330	123588	273809	-1.14763	0.00573254	0.0163231	spa	NZ_CP023390.1	73428	74954	-	1527	protein_coding	staphylococcal protein A && PF00746:LPXTG cell wall anchor motif|PF02216:B domain|PF01476:LysM domain|PF04650:YSIRK type signal peptide	LysM
CNH35_RS12630	15753	7105.11	1.14867	0.00574257	0.0163346	rplX	NZ_CP023390.1	2369998	2370315	-	318	protein_coding	50S ribosomal protein L24 && PF17136:Ribosomal proteins 50S L24/mitochondrial 39S L24|PF00467:KOW motif	KOW
CNH35_RS08545	93.9987	229.034	-1.28508	0.00575605	0.0163558	CNH35_RS08545	NZ_CP023390.1	1660991	1661677	-	687	protein_coding	ComEA family DNA-binding protein && PF12836:Helix-hairpin-helix motif	-
CNH35_RS12635	21504.3	9714.04	1.14646	0.00581859	0.0165163	rplN	NZ_CP023390.1	2370351	2370719	-	369	protein_coding	50S ribosomal protein L14 && PF00238:Ribosomal protein L14p/L23e	-
CNH35_RS12415	223.383	515.655	-1.20701	0.00589253	0.0167088	CNH35_RS12415	NZ_CP023390.1	2337623	2338414	-	792	protein_coding	DeoR/GlpR family DNA-binding transcription regulator && PF08220:DeoR-like helix-turn-helix domain|PF00455:DeoR C terminal sensor domain	DeoR
CNH35_RS00900	352.767	800.583	-1.18242	0.00590104	0.0167129	CNH35_RS00900	NZ_CP023390.1	204329	205297	-	969	protein_coding	ABC transporter substrate-binding protein && PF13531:Bacterial extracellular solute-binding protein	-
CNH35_RS14950	5170.09	2333.55	1.14758	0.00590624	0.0167129	secA2	NZ_CP023390.1	2809742	2812132	-	2391	protein_coding	accessory Sec system translocase SecA2 && PF07517:SecA DEAD-like domain|PF07516:SecA Wing and Scaffold domain|PF01043:SecA preprotein cross-linking domain	-
CNH35_RS04300	49607.1	22469.8	1.14255	0.00595951	0.0168327	clpP	NZ_CP023390.1	829065	829652	+	588	protein_coding	ATP-dependent Clp endopeptidase proteolytic subunit ClpP && PF00574:Clp protease	-
CNH35_RS08450	928.79	2070.63	-1.15668	0.00596094	0.0168327	CNH35_RS08450	NZ_CP023390.1	1640719	1641666	-	948	protein_coding	PhoH family protein && PF02562:PhoH-like protein	-
CNH35_RS02265	120.585	47.3562	1.34454	0.00601326	0.0169484	CNH35_RS02265	NZ_CP023390.1	437984	439042	+	1059	protein_coding	superantigen-like protein SSL3 && PF09199:Staphylococcal superantigen-like OB-fold domain	-
CNH35_RS02700	579.632	1299.91	-1.16526	0.0060202	0.0169484	purR	NZ_CP023390.1	521581	522405	+	825	protein_coding	pur operon repressor && PF00156:Phosphoribosyl transferase domain|PF09182:Bacterial purine repressor, N-terminal	Pribosyltran
CNH35_RS13440	30.1911	86.2875	-1.51523	0.00602056	0.0169484	CNH35_RS13440	NZ_CP023390.1	2514839	2515753	+	915	protein_coding	DUF2268 domain-containing protein && PF10026:Predicted Zn-dependent protease (DUF2268)	-
CNH35_RS14350	104.633	252.167	-1.26925	0.00608067	0.0170999	CNH35_RS14350	NZ_CP023390.1	2686109	2686213	-	105	protein_coding	hypothetical protein && -	-
CNH35_RS12525	26798.4	12166.1	1.13926	0.0061177	0.0171863	rplM	NZ_CP023390.1	2357468	2357905	-	438	protein_coding	50S ribosomal protein L13 && PF00572:Ribosomal protein L13	-
CNH35_RS02920	33629.1	73987	-1.13756	0.00617478	0.0173288	CNH35_RS02920	NZ_CP023390.1	558122	559129	+	1008	protein_coding	protein arginine kinase && PF00217:ATP:guanido phosphotransferase, C-terminal catalytic domain	-
CNH35_RS11435	382.898	862.647	-1.17189	0.00620586	0.0173981	CNH35_RS11435	NZ_CP023390.1	2143493	2143705	-	213	protein_coding	hypothetical protein && -	-
CNH35_RS04870	794.089	353.726	1.16616	0.00622498	0.0174338	CNH35_RS04870	NZ_CP023390.1	933682	934071	+	390	protein_coding	YisL family protein && PF07457:Protein of unknown function (DUF1516)	-
CNH35_RS08440	540.639	1207.95	-1.15987	0.00633207	0.0177155	CNH35_RS08440	NZ_CP023390.1	1639904	1640248	-	345	protein_coding	diacylglycerol kinase && PF01219:Prokaryotic diacylglycerol kinase	-
CNH35_RS00570	106.406	41.7139	1.34657	0.00636949	0.0178019	cap8D	NZ_CP023390.1	121626	123449	+	1824	protein_coding	type 8 capsular polysaccharide synthesis protein Cap8D && PF13727:CoA-binding domain|PF02719:Polysaccharide biosynthesis protein	-
CNH35_RS11350	1336.44	2947.98	-1.14136	0.00644086	0.0179829	CNH35_RS11350	NZ_CP023390.1	2128167	2128880	+	714	protein_coding	XRE family transcriptional regulator && PF00717:Peptidase S24-like|PF01381:Helix-turn-helix	Peptidase_S24
CNH35_RS13115	14124.1	6446.67	1.13151	0.00649864	0.0181257	CNH35_RS13115	NZ_CP023390.1	2450492	2451373	-	882	protein_coding	SDR family oxidoreductase && PF13561:Enoyl-(Acyl carrier protein) reductase	-
CNH35_RS04725	20063.4	9172.96	1.12909	0.00659021	0.0183623	CNH35_RS04725	NZ_CP023390.1	898583	899791	+	1209	protein_coding	NAD(P)/FAD-dependent oxidoreductase && PF07992:Pyridine nucleotide-disulphide oxidoreductase	Pyr_redox_2
CNH35_RS13210	974.872	2150.75	-1.14159	0.00660152	0.018375	fni	NZ_CP023390.1	2469536	2470585	-	1050	protein_coding	type 2 isopentenyl-diphosphate Delta-isomerase && PF01070:FMN-dependent dehydrogenase	FMN_dh
CNH35_RS11720	106.406	252.167	-1.24503	0.00662034	0.0184086	CNH35_RS11720	NZ_CP023390.1	2196843	2197322	-	480	protein_coding	hypothetical protein && -	-
CNH35_RS08915	354.539	793.813	-1.16294	0.00681714	0.0189365	CNH35_RS08915	NZ_CP023390.1	1729871	1730539	-	669	protein_coding	uroporphyrinogen-III synthase && PF02602:Uroporphyrinogen-III synthase HemD	HEM4
CNH35_RS03925	7752.44	3554.51	1.12495	0.00686796	0.0190583	CNH35_RS03925	NZ_CP023390.1	754594	755433	+	840	protein_coding	aldo/keto reductase && PF00248:Aldo/keto reductase family	Aldo_ket_red
CNH35_RS11305	1.83144	16.8874	-3.18005	0.00696616	0.0193111	CNH35_RS11305	NZ_CP023390.1	2125009	2125329	-	321	protein_coding	DUF771 domain-containing protein && PF05595:Domain of unknown function (DUF771)	-
CNH35_RS10045	271.238	608.75	-1.1664	0.00704003	0.019496	queG	NZ_CP023390.1	1948916	1950043	-	1128	protein_coding	tRNA epoxyqueuosine(34) reductase QueG && PF08331:Epoxyqueuosine reductase QueG, DUF1730|PF13646:HEAT repeats|PF13484:4Fe-4S double cluster binding domain	-
CNH35_RS13165	755.097	1656.5	-1.13344	0.00717589	0.0198469	CNH35_RS13165	NZ_CP023390.1	2462341	2463360	-	1020	protein_coding	galactose mutarotase && PF01263:Aldose 1-epimerase	Aldose_epim
CNH35_RS01925	2484.94	1139.68	1.12443	0.0071813	0.0198469	CNH35_RS01925	NZ_CP023390.1	380696	381622	+	927	protein_coding	VOC family protein && PF00903:Glyoxalase/Bleomycin resistance protein/Dioxygenase superfamily	Glyoxalase
CNH35_RS02625	131.219	304.075	-1.21265	0.007218	0.0199281	CNH35_RS02625	NZ_CP023390.1	508675	510012	+	1338	protein_coding	aminotransferase class V-fold PLP-dependent enzyme && PF03711:Orn/Lys/Arg decarboxylase, C-terminal domain|PF01276:Orn/Lys/Arg decarboxylase, major domain	-
CNH35_RS13095	150.715	347.519	-1.20544	0.0072945	0.0201189	CNH35_RS13095	NZ_CP023390.1	2446403	2447167	+	765	protein_coding	MurR/RpiR family transcriptional regulator && PF01380:SIS domain|PF01418:Helix-turn-helix domain, rpiR family	HTH_6
CNH35_RS03795	3387.08	1559.45	1.11889	0.00734705	0.0202434	CNH35_RS03795	NZ_CP023390.1	728801	729196	+	396	protein_coding	hypothetical protein && -	-
CNH35_RS09375	2617.87	5676.52	-1.11663	0.00740582	0.0203847	CNH35_RS09375	NZ_CP023390.1	1829332	1830123	-	792	protein_coding	phosphotransferase family protein && PF01636:Phosphotransferase enzyme family	APH
CNH35_RS07890	274.782	613.828	-1.15966	0.00747155	0.0205449	aroB	NZ_CP023390.1	1542165	1543229	-	1065	protein_coding	3-dehydroquinate synthase && PF01761:3-dehydroquinate synthase	-
CNH35_RS07195	576.087	1263.24	-1.13283	0.00752575	0.020673	rpsN	NZ_CP023390.1	1372193	1372462	+	270	protein_coding	30S ribosomal protein S14 && PF00253:Ribosomal protein S14p/S29e	Ribosomal_S14
CNH35_RS07585	737.373	334.542	1.13967	0.00754988	0.020713	brnQ	NZ_CP023390.1	1449812	1451155	-	1344	protein_coding	branched-chain amino acid transport system II carrier protein && PF05525:Branched-chain amino acid transport protein	-
CNH35_RS06410	2313.02	1065.76	1.11772	0.00755846	0.020713	CNH35_RS06410	NZ_CP023390.1	1212242	1213159	+	918	protein_coding	RluA family pseudouridine synthase && PF00849:RNA pseudouridylate synthase|PF01479:S4 domain	S4
CNH35_RS08270	14047.9	6508.17	1.11001	0.00756309	0.020713	gcvPA	NZ_CP023390.1	1610250	1611596	-	1347	protein_coding	aminomethyl-transferring glycine dehydrogenase subunit GcvPA && PF02347:Glycine cleavage system P-protein	-
CNH35_RS07840	2302.38	1063.51	1.11413	0.00775151	0.0212077	CNH35_RS07840	NZ_CP023390.1	1530769	1533462	-	2694	protein_coding	ATP-dependent DNA helicase DinG && PF00929:Exonuclease|PF13307:Helicase C-terminal domain	Exonuc_X-T
CNH35_RS08225	3874.48	1795.86	1.10923	0.00781587	0.0213623	accC	NZ_CP023390.1	1602127	1603482	-	1356	protein_coding	acetyl-CoA carboxylase biotin carboxylase subunit && PF02785:Biotin carboxylase C-terminal domain|PF02786:Carbamoyl-phosphate synthase L chain, ATP binding domain|PF00289:Biotin carboxylase, N-terminal domain	CPSase_L_D2
CNH35_RS13350	147.171	62.026	1.24361	0.00783445	0.0213917	CNH35_RS13350	NZ_CP023390.1	2497287	2497688	-	402	protein_coding	GNAT family N-acetyltransferase && PF13673:Acetyltransferase (GNAT) domain	-
CNH35_RS07755	3174.39	1470.87	1.10969	0.00785605	0.0214101	CNH35_RS07755	NZ_CP023390.1	1513570	1514448	-	879	protein_coding	5'-3' exonuclease && PF01367:5'-3' exonuclease, C-terminal SAM fold|PF02739:5'-3' exonuclease, N-terminal resolvase-like domain	-
CNH35_RS06235	39.0535	103.214	-1.40244	0.00785968	0.0214101	CNH35_RS06235	NZ_CP023390.1	1178781	1179497	-	717	protein_coding	superantigen-like protein SSL12 && -	-
CNH35_RS10375	17.7834	2.77969	2.60635	0.00786477	0.0214101	CNH35_RS10375	NZ_CP023390.1	1989036	1990946	-	1911	protein_coding	hypothetical protein && -	-
CNH35_RS06800	1377.2	634.704	1.1173	0.00794719	0.0216129	truB	NZ_CP023390.1	1299390	1300307	+	918	protein_coding	tRNA pseudouridine(55) synthase TruB && PF16198:tRNA pseudouridylate synthase B C-terminal domain|PF01509:TruB family pseudouridylate synthase (N terminal domain)	-
CNH35_RS02520	125.902	290.533	-1.20662	0.00801246	0.0217686	CNH35_RS02520	NZ_CP023390.1	483266	483751	+	486	protein_coding	GNAT family N-acetyltransferase && PF00583:Acetyltransferase (GNAT) family	Acetyltransf_1
CNH35_RS00150	187.936	423.124	-1.171	0.00802272	0.0217748	CNH35_RS00150	NZ_CP023390.1	34474	34566	+	93	protein_coding	hypothetical protein && -	-
CNH35_RS05340	22145.9	10329	1.10032	0.00806146	0.021845	qoxC	NZ_CP023390.1	1029656	1030261	-	606	protein_coding	cytochrome aa3 quinol oxidase subunit III && PF00510:Cytochrome c oxidase subunit III	-
CNH35_RS12105	5418.22	2522	1.10318	0.0080646	0.021845	czrB	NZ_CP023390.1	2266987	2267967	+	981	protein_coding	CDF family zinc efflux transporter CzrB && PF01545:Cation efflux family	-
CNH35_RS03965	299.596	132.553	1.17508	0.00808972	0.0218913	queD	NZ_CP023390.1	761271	761690	-	420	protein_coding	6-carboxytetrahydropterin synthase QueD && PF01242:6-pyruvoyl tetrahydropterin synthase	-
CNH35_RS04315	23746.4	50806.3	-1.0973	0.00821072	0.0221966	CNH35_RS04315	NZ_CP023390.1	832890	833903	+	1014	protein_coding	sugar-binding transcriptional regulator && PF04198:Putative sugar-binding domain	Sugar-bind
CNH35_RS07775	694.836	318.18	1.12627	0.00826331	0.0223167	CNH35_RS07775	NZ_CP023390.1	1520174	1521319	-	1146	protein_coding	class I SAM-dependent RNA methyltransferase && PF02926:THUMP domain|PF01170:Putative RNA methylase family UPF0020	-
CNH35_RS06110	2697.62	1256.47	1.10217	0.00834246	0.0225081	polX	NZ_CP023390.1	1157536	1159248	+	1713	protein_coding	DNA polymerase/3'-5' exonuclease PolX && PF02811:PHP domain|PF14791:DNA polymerase beta thumb|PF14716:Helix-hairpin-helix domain	-
CNH35_RS11250	10.6932	39.457	-1.88241	0.00835646	0.0225236	CNH35_RS11250	NZ_CP023390.1	2118322	2118726	-	405	protein_coding	RusA family crossover junction endodeoxyribonuclease && PF05866:Endodeoxyribonuclease RusA	-
CNH35_RS03240	285.417	126.911	1.16783	0.00840736	0.0226384	CNH35_RS03240	NZ_CP023390.1	629825	630193	+	369	protein_coding	DUF423 domain-containing protein && PF04241:Protein of unknown function (DUF423)	-
CNH35_RS02215	7149.83	15267.6	-1.0945	0.00844838	0.0227249	guaA	NZ_CP023390.1	429442	430983	+	1542	protein_coding	glutamine-hydrolyzing GMP synthase && PF00117:Glutamine amidotransferase class-I|PF00958:GMP synthase C terminal domain	GATase
CNH35_RS12385	1522.54	706.924	1.1066	0.00845616	0.0227249	lacG	NZ_CP023390.1	2330886	2332298	-	1413	protein_coding	6-phospho-beta-galactosidase && PF00232:Glycosyl hydrolase family 1	Glyco_hydro_1
CNH35_RS13450	132.991	302.946	-1.18794	0.00854197	0.0229329	CNH35_RS13450	NZ_CP023390.1	2515732	2516472	+	741	protein_coding	MerR family transcriptional regulator && PF07739:TipAS antibiotic-recognition domain|PF13411:MerR HTH family regulatory protein	TipAS
CNH35_RS03100	179.074	401.12	-1.16365	0.00856056	0.0229378	CNH35_RS03100	NZ_CP023390.1	597826	598488	-	663	protein_coding	deoxynucleoside kinase && PF01712:Deoxynucleoside kinase	-
CNH35_RS08015	74.5022	177.126	-1.24973	0.00856063	0.0229378	CNH35_RS08015	NZ_CP023390.1	1562071	1562985	-	915	protein_coding	DUF1672 domain-containing protein && PF07901:Protein of unknown function (DUF1672)	-
CNH35_RS09645	111.723	258.373	-1.20977	0.00860384	0.0230309	CNH35_RS09645	NZ_CP023390.1	1886416	1886967	+	552	protein_coding	hypothetical protein && -	-
CNH35_RS13120	212.749	472.775	-1.15215	0.0086418	0.0231098	CNH35_RS13120	NZ_CP023390.1	2451484	2452605	-	1122	protein_coding	M20 peptidase aminoacylase family protein && PF07687:Peptidase dimerisation domain|PF01546:Peptidase family M20/M25/M40	Peptidase_M20
CNH35_RS08045	3615.71	7693.59	-1.08939	0.00886253	0.0236769	srrB	NZ_CP023390.1	1568532	1570283	-	1752	protein_coding	two-component system sensor histidine kinase SrrB && PF00672:HAMP domain|PF00512:His Kinase A (phospho-acceptor) domain|PF02518:Histidine kinase-, DNA gyrase B-, and HSP90-like ATPase|PF18698:Histidine kinase sensor domain	HATPase_c
CNH35_RS02055	432.524	936.559	-1.11467	0.00903429	0.0241121	CNH35_RS02055	NZ_CP023390.1	406535	406738	+	204	protein_coding	DUF951 domain-containing protein && PF06107:Bacterial protein of unknown function (DUF951)	-
CNH35_RS03205	304.913	137.067	1.1522	0.00906404	0.0241678	CNH35_RS03205	NZ_CP023390.1	625015	626154	+	1140	protein_coding	thiolase family protein && PF00108:Thiolase, N-terminal domain|PF02803:Thiolase, C-terminal domain	Thiolase_N
CNH35_RS03530	469.744	214.929	1.12718	0.00912417	0.0243044	mnhE2	NZ_CP023390.1	677136	677618	+	483	protein_coding	Na+/H+ antiporter Mnh2 subunit E && PF01899:Na+/H+ ion antiporter subunit	-
CNH35_RS09420	443.158	203.08	1.12489	0.00924316	0.0245973	CNH35_RS09420	NZ_CP023390.1	1845324	1845635	-	312	protein_coding	rhodanese-like domain-containing protein && PF00581:Rhodanese-like domain	Rhodanese
CNH35_RS12585	38235.6	18101.6	1.07878	0.00933043	0.0248053	secY	NZ_CP023390.1	2365378	2366670	-	1293	protein_coding	preprotein translocase subunit SecY && PF00344:SecY	-
CNH35_RS12595	2523.93	1189.33	1.08538	0.00939412	0.0249503	rpmD	NZ_CP023390.1	2367127	2367306	-	180	protein_coding	50S ribosomal protein L30 && PF00327:Ribosomal protein L30p/L7e	-
CNH35_RS00360	31.9636	8.98747	1.80913	0.00973082	0.0257992	sbnA	NZ_CP023390.1	79725	80705	+	981	protein_coding	2%2C3-diaminopropionate biosynthesis protein SbnA && PF00291:Pyridoxal-phosphate dependent enzyme	PALP
CNH35_RS15505	3.6033	20.8371	-2.52256	0.00973269	0.0257992	CNH35_RS15505	NZ_CP023390.1	2355124	2355417	-	294	protein_coding	hypothetical protein && PF18135:Type ISP C-terminal specificity domain	-
CNH35_RS11535	455.565	977.746	-1.10188	0.00975624	0.0258365	CNH35_RS11535	NZ_CP023390.1	2161492	2162127	-	636	protein_coding	redox-sensing transcriptional repressor Rex && PF02629:CoA binding domain|PF06971:Putative DNA-binding protein N-terminus	CoA_binding
CNH35_RS03450	1325.8	624.548	1.0857	0.0099567	0.0263418	CNH35_RS03450	NZ_CP023390.1	662595	663482	+	888	protein_coding	ABC transporter substrate-binding protein && PF01497:Periplasmic binding protein	Peripla_BP_2
CNH35_RS04015	4351.25	9140.23	-1.07081	0.010023	0.0264913	recQ	NZ_CP023390.1	771685	773466	+	1782	protein_coding	DNA helicase RecQ && PF00570:HRDC domain|PF00270:DEAD/DEAH box helicase|PF16124:RecQ zinc-binding|PF09382:RQC domain|PF00271:Helicase conserved C-terminal domain	Helicase_C
CNH35_RS05605	2585.96	1227.13	1.07527	0.0100482	0.0265324	typA	NZ_CP023390.1	1080371	1082218	+	1848	protein_coding	translational GTPase TypA && PF00009:Elongation factor Tu GTP binding domain|PF00679:Elongation factor G C-terminus|PF14492:Elongation Factor G, domain III|PF03144:Elongation factor Tu domain 2	GTP_EFTU
CNH35_RS08185	3496.96	1662.7	1.07247	0.0101	0.0266432	lpdA	NZ_CP023390.1	1594714	1596135	-	1422	protein_coding	dihydrolipoyl dehydrogenase && PF07992:Pyridine nucleotide-disulphide oxidoreductase|PF02852:Pyridine nucleotide-disulphide oxidoreductase, dimerisation domain	Pyr_redox_2
CNH35_RS00970	184.391	403.941	-1.13155	0.0102479	0.0270074	CNH35_RS00970	NZ_CP023390.1	224211	225686	-	1476	protein_coding	ABC transporter substrate-binding protein && PF00496:Bacterial extracellular solute-binding proteins, family 5 Middle	-
CNH35_RS10270	131.219	292.79	-1.15812	0.0102621	0.0270185	mutY	NZ_CP023390.1	1971728	1972765	-	1038	protein_coding	A/G-specific adenine glycosylase && PF14815:NUDIX domain|PF00730:HhH-GPD superfamily base excision DNA repair protein|PF00633:Helix-hairpin-helix motif	HhH-GPD
CNH35_RS08210	4228.96	2017.59	1.06758	0.0103693	0.0272744	xseA	NZ_CP023390.1	1599947	1601284	-	1338	protein_coding	exodeoxyribonuclease VII large subunit && PF13742:OB-fold nucleic acid binding domain|PF02601:Exonuclease VII, large subunit	-
CNH35_RS13075	755.097	1596.13	-1.07989	0.0104028	0.0273361	CNH35_RS13075	NZ_CP023390.1	2441978	2442613	-	636	protein_coding	HAD family hydrolase && PF13419:Haloacid dehalogenase-like hydrolase	-
CNH35_RS14440	978.417	2059.34	-1.0737	0.0105376	0.0276638	CNH35_RS14440	NZ_CP023390.1	2705648	2706646	-	999	protein_coding	D-lactate dehydrogenase && PF02826:D-isomer specific 2-hydroxyacid dehydrogenase, NAD binding domain|PF00389:D-isomer specific 2-hydroxyacid dehydrogenase, catalytic domain	2-Hacid_dh_C
CNH35_RS02745	5508.61	11501.5	-1.06206	0.0105908	0.0277767	mfd	NZ_CP023390.1	527670	531176	+	3507	protein_coding	transcription-repair coupling factor && PF17757:UvrB interaction domain|PF02559:CarD-like/TRCF domain|PF03461:TRCF domain|PF00270:DEAD/DEAH box helicase|PF00271:Helicase conserved C-terminal domain	DEAD
CNH35_RS14890	228.7	495.908	-1.11676	0.0106838	0.0279936	aur	NZ_CP023390.1	2790267	2791796	-	1530	protein_coding	zinc metalloproteinase aureolysin && PF07504:Fungalysin/Thermolysin Propeptide Motif|PF03413:Peptidase propeptide and YPEB domain|PF01447:Thermolysin metallopeptidase, catalytic domain|PF02868:Thermolysin metallopeptidase, alpha-helical domain	-
CNH35_RS10040	170.212	372.909	-1.13168	0.0106969	0.028001	trmL	NZ_CP023390.1	1948441	1948911	-	471	protein_coding	tRNA (uridine(34)/cytosine(34)/5-carboxymethylaminomethyluridine(34)-2'-O)-methyltransferase TrmL && PF00588:SpoU rRNA Methylase family	SpoU_methylase
CNH35_RS00675	26.6461	6.73022	1.95647	0.0108117	0.0282744	CNH35_RS00675	NZ_CP023390.1	143360	144121	+	762	protein_coding	ABC transporter permease && PF00528:Binding-protein-dependent transport system inner membrane component	BPD_transp_1
CNH35_RS03200	62.0952	23.6584	1.38432	0.0109014	0.0284576	CNH35_RS03200	NZ_CP023390.1	623637	625013	+	1377	protein_coding	long-chain fatty acid--CoA ligase && PF13193:AMP-binding enzyme C-terminal domain|PF00501:AMP-binding enzyme	AMP-binding
CNH35_RS04710	7988.17	16620.6	-1.05704	0.0109027	0.0284576	CNH35_RS04710	NZ_CP023390.1	896147	897211	-	1065	protein_coding	NAD(P)/FAD-dependent oxidoreductase && PF07992:Pyridine nucleotide-disulphide oxidoreductase	Pyr_redox_2
CNH35_RS11490	1265.54	2648.38	-1.06539	0.0109225	0.0284685	CNH35_RS11490	NZ_CP023390.1	2152252	2153544	+	1293	protein_coding	GHKL domain-containing protein && PF14501:GHKL domain	-
CNH35_RS02795	6651.8	3194.54	1.05808	0.0109277	0.0284685	cysK	NZ_CP023390.1	540719	541651	+	933	protein_coding	cysteine synthase A && PF00291:Pyridoxal-phosphate dependent enzyme	PALP
CNH35_RS04755	801.179	378.551	1.08117	0.0109534	0.0285082	mnhF1	NZ_CP023390.1	905311	905604	-	294	protein_coding	Na+/H+ antiporter Mnh1 subunit F && PF04066:Multiple resistance and pH regulation protein F (MrpF / PhaF)	-
CNH35_RS05480	122.357	272.479	-1.15529	0.0110437	0.0287156	nrdH	NZ_CP023390.1	1057056	1057289	-	234	protein_coding	glutaredoxin-like protein NrdH && PF00462:Glutaredoxin	-
CNH35_RS08435	395.304	838.386	-1.08474	0.0111595	0.0289892	cdd	NZ_CP023390.1	1639489	1639893	-	405	protein_coding	cytidine deaminase && PF00383:Cytidine and deoxycytidylate deaminase zinc-binding region	-
CNH35_RS11980	44107.4	21274.2	1.05191	0.0111974	0.0290346	CNH35_RS11980	NZ_CP023390.1	2242196	2243623	-	1428	protein_coding	aldehyde dehydrogenase family protein && PF00171:Aldehyde dehydrogenase family	Aldedh
CNH35_RS14000	317.319	676.456	-1.09217	0.0111983	0.0290346	CNH35_RS14000	NZ_CP023390.1	2614516	2615310	-	795	protein_coding	tandem-type lipoprotein && PF04507:Csa1 family	-
CNH35_RS03165	1692.68	3525.74	-1.05863	0.0112339	0.0290991	CNH35_RS03165	NZ_CP023390.1	617776	618138	-	363	protein_coding	YojF family protein && PF08830:Protein of unknown function (DUF1806)	-
CNH35_RS14320	45559	21987.9	1.05102	0.0112639	0.0291491	CNH35_RS14320	NZ_CP023390.1	2680684	2682423	-	1740	protein_coding	pyruvate oxidase && PF02775:Thiamine pyrophosphate enzyme, C-terminal TPP binding domain|PF02776:Thiamine pyrophosphate enzyme, N-terminal TPP binding domain|PF00205:Thiamine pyrophosphate enzyme, central domain	TPP_enzyme_N
CNH35_RS00925	299.596	639.782	-1.09468	0.0113249	0.0292792	CNH35_RS00925	NZ_CP023390.1	211175	211519	-	345	protein_coding	complement inhibitor SCIN family protein && PF11546:Staphylococcal complement inhibitor SCIN	-
CNH35_RS08470	2048.93	983.389	1.05886	0.0113744	0.0293793	rpsU	NZ_CP023390.1	1644619	1644795	-	177	protein_coding	30S ribosomal protein S21 && PF01165:Ribosomal protein S21	-
CNH35_RS03150	3626.35	7519.81	-1.05219	0.0114143	0.0294546	CNH35_RS03150	NZ_CP023390.1	614434	615924	-	1491	protein_coding	glycosyltransferase && PF00534:Glycosyl transferases group 1	Glycos_transf_1
CNH35_RS00840	313.775	668.557	-1.09143	0.0114857	0.0296107	CNH35_RS00840	NZ_CP023390.1	190507	191085	+	579	protein_coding	M23 family metallopeptidase && PF01551:Peptidase family M23	Peptidase_M23
CNH35_RS02200	347.45	735.699	-1.08241	0.0115205	0.0296467	xpt	NZ_CP023390.1	426067	426645	+	579	protein_coding	xanthine phosphoribosyltransferase && -	-
CNH35_RS09345	960.693	457.541	1.06979	0.0115311	0.0296467	CNH35_RS09345	NZ_CP023390.1	1824429	1825286	-	858	protein_coding	DUF1444 domain-containing protein && PF07285:Protein of unknown function (DUF1444)	-
CNH35_RS01310	168.439	75.0031	1.16481	0.0115459	0.0296467	CNH35_RS01310	NZ_CP023390.1	290932	291543	+	612	protein_coding	DUF5080 family protein && PF16883:Domain of unknown function (DUF5080)	-
CNH35_RS07095	623.941	295.047	1.07986	0.0115517	0.0296467	CNH35_RS07095	NZ_CP023390.1	1353659	1353856	+	198	protein_coding	hypothetical protein && -	-
CNH35_RS05570	966.01	460.362	1.06888	0.0115541	0.0296467	CNH35_RS05570	NZ_CP023390.1	1073841	1074914	+	1074	protein_coding	spermidine/putrescine ABC transporter substrate-binding protein && PF13416:Bacterial extracellular solute-binding protein	-
CNH35_RS04910	23.101	65.4113	-1.50184	0.0116011	0.0297395	CNH35_RS04910	NZ_CP023390.1	944196	944837	+	642	protein_coding	L-threonylcarbamoyladenylate synthase && PF01300:Telomere recombination	Sua5_yciO_yrdC
CNH35_RS04325	19230.4	39717.8	-1.0464	0.0116376	0.0298049	CNH35_RS04325	NZ_CP023390.1	835105	836295	+	1191	protein_coding	phosphoglycerate kinase && PF00162:Phosphoglycerate kinase	-
CNH35_RS13000	391.759	828.23	-1.08016	0.0116556	0.0298231	CNH35_RS13000	NZ_CP023390.1	2427775	2428551	-	777	protein_coding	N-acetylglucosaminidase && PF01832:Mannosyl-glycoprotein endo-beta-N-acetylglucosaminidase	-
CNH35_RS08245	641.665	1341.1	-1.06358	0.0119141	0.0304558	CNH35_RS08245	NZ_CP023390.1	1606169	1606750	+	582	protein_coding	hypothetical protein && -	-
CNH35_RS11055	866.757	1802.06	-1.05599	0.0120664	0.0308162	CNH35_RS11055	NZ_CP023390.1	2091012	2091347	-	336	protein_coding	SH3 domain-containing protein && PF08460:Bacterial SH3 domain	-
CNH35_RS07125	297.823	137.631	1.11235	0.0120883	0.0308433	CNH35_RS07125	NZ_CP023390.1	1358985	1359173	-	189	protein_coding	hypothetical protein && -	-
CNH35_RS14565	53.2331	127.475	-1.26023	0.0121189	0.0308925	CNH35_RS14565	NZ_CP023390.1	2730154	2731260	-	1107	protein_coding	NAD(P)-binding domain-containing protein && PF13738:Pyridine nucleotide-disulphide oxidoreductase	-
CNH35_RS05125	755.097	360.496	1.06618	0.0122098	0.031095	CNH35_RS05125	NZ_CP023390.1	989878	992202	+	2325	protein_coding	trypsin-like peptidase domain-containing protein && PF13180:PDZ domain|PF13365:Trypsin-like peptidase domain	-
CNH35_RS06705	6805.99	3306.82	1.04131	0.0122224	0.0310982	codY	NZ_CP023390.1	1279662	1280435	+	774	protein_coding	GTP-sensing pleiotropic transcriptional regulator CodY && PF08222:CodY helix-turn-helix domain|PF06018:CodY GAF-like domain	CodY
CNH35_RS04990	28.4186	75.5673	-1.41133	0.0122623	0.0311705	CNH35_RS04990	NZ_CP023390.1	960435	961397	+	963	protein_coding	ABC transporter permease && PF00528:Binding-protein-dependent transport system inner membrane component|PF19300:Binding-prot-dependent transport system membrane comp, N-term	BPD_transp_1
CNH35_RS08615	72.7298	165.842	-1.18956	0.0122792	0.0311844	pxpA	NZ_CP023390.1	1672086	1672838	-	753	protein_coding	5-oxoprolinase subunit PxpA && PF03746:LamB/YcsF family	-
CNH35_RS13595	19.556	56.948	-1.54222	0.0125289	0.0317402	CNH35_RS13595	NZ_CP023390.1	2542327	2542431	+	105	protein_coding	putative metal homeostasis protein && -	-
CNH35_RS07260	1483.54	3057.44	-1.0433	0.012533	0.0317402	mscL	NZ_CP023390.1	1384012	1384374	-	363	protein_coding	large conductance mechanosensitive channel protein MscL && PF01741:Large-conductance mechanosensitive channel, MscL	-
CNH35_RS02250	1091.85	525.247	1.05537	0.012533	0.0317402	CNH35_RS02250	NZ_CP023390.1	434715	435560	-	846	protein_coding	SDR family oxidoreductase && PF13460:NAD(P)H-binding	-
CNH35_RS08425	774.593	1604.59	-1.05074	0.0126363	0.0319721	recO	NZ_CP023390.1	1637815	1638561	-	747	protein_coding	DNA repair protein RecO && PF11967:Recombination protein O N terminal|PF02565:Recombination protein O C terminal	-
CNH35_RS03865	3055.64	6268.38	-1.03663	0.0127205	0.0321551	CNH35_RS03865	NZ_CP023390.1	741608	742981	+	1374	protein_coding	DNA photolyase family protein && PF00875:DNA photolyase|PF03441:FAD binding domain of DNA photolyase	-
CNH35_RS04230	531.777	1106.39	-1.05703	0.0128084	0.0323474	CNH35_RS04230	NZ_CP023390.1	813283	813933	+	651	protein_coding	HD domain-containing protein && PF12917:5'-deoxynucleotidase YfbR-like	-
CNH35_RS05070	3714.97	1811.09	1.03639	0.0128308	0.0323739	fabI	NZ_CP023390.1	976815	977585	+	771	protein_coding	enoyl-ACP reductase FabI && PF13561:Enoyl-(Acyl carrier protein) reductase	-
CNH35_RS02770	8723.7	17829.7	-1.03127	0.0129443	0.0326301	CNH35_RS02770	NZ_CP023390.1	534660	535061	+	402	protein_coding	S1 domain-containing RNA-binding protein && PF00575:S1 RNA binding domain	S1
CNH35_RS06115	6802.45	3327.13	1.03172	0.0130261	0.0327899	CNH35_RS06115	NZ_CP023390.1	1159258	1161606	+	2349	protein_coding	endonuclease MutS2 && PF20297:MutS2 and Smr-associated SH3 domain|PF01713:Smr domain|PF00488:MutS domain V	Smr
CNH35_RS14580	95.7711	214.364	-1.16271	0.0130317	0.0327899	CNH35_RS14580	NZ_CP023390.1	2731878	2732246	-	369	protein_coding	hypothetical protein && -	-
CNH35_RS03395	2084.38	1015.55	1.03718	0.0131152	0.0329694	CNH35_RS03395	NZ_CP023390.1	653120	654058	+	939	protein_coding	aldo/keto reductase && PF00248:Aldo/keto reductase family	Aldo_ket_red
CNH35_RS05640	3059.19	6253.71	-1.03158	0.0131532	0.0330345	cyoE	NZ_CP023390.1	1090462	1091373	+	912	protein_coding	heme o synthase && PF01040:UbiA prenyltransferase family	UbiA
CNH35_RS03830	4060.58	1986	1.03173	0.0131928	0.0331034	CNH35_RS03830	NZ_CP023390.1	733329	734960	+	1632	protein_coding	ABC transporter ATP-binding protein/permease && PF00664:ABC transporter transmembrane region|PF00005:ABC transporter	ABC_tran
CNH35_RS10865	39.0535	97.5718	-1.32145	0.0132132	0.0331242	CNH35_RS10865	NZ_CP023390.1	2060458	2060631	-	174	protein_coding	NETI motif-containing protein && PF14044:NETI protein	-
CNH35_RS13520	3.6033	20.2729	-2.48323	0.0132311	0.0331384	CNH35_RS13520	NZ_CP023390.1	2532250	2532432	-	183	protein_coding	hypothetical protein && -	-
CNH35_RS02655	159.577	342.441	-1.10181	0.0132879	0.0332504	CNH35_RS02655	NZ_CP023390.1	513570	514295	+	726	protein_coding	tRNA1(Val) (adenine(37)-N6)-methyltransferase && PF05175:Methyltransferase small domain	-
CNH35_RS03155	8121.1	16546.1	-1.02675	0.0133478	0.0333694	folE2	NZ_CP023390.1	616206	617084	-	879	protein_coding	GTP cyclohydrolase FolE2 && PF02649:Type I GTP cyclohydrolase folE2	-
CNH35_RS10220	12.4657	1.65085	2.79772	0.0134121	0.0334995	CNH35_RS10220	NZ_CP023390.1	1961494	1961570	-	77	protein_coding	tRNA-Ile && -	-
CNH35_RS03030	41782.1	20535.7	1.02474	0.0134268	0.0335054	rpoC	NZ_CP023390.1	579792	583388	+	3597	protein_coding	DNA-directed RNA polymerase subunit beta' && PF04983:RNA polymerase Rpb1, domain 3|PF04998:RNA polymerase Rpb1, domain 5|PF04997:RNA polymerase Rpb1, domain 1|PF00623:RNA polymerase Rpb1, domain 2|PF05000:RNA polymerase Rpb1, domain 4	-
CNH35_RS09340	843.716	407.326	1.05014	0.0134396	0.0335069	CNH35_RS09340	NZ_CP023390.1	1823804	1824400	-	597	protein_coding	DUF4479 domain-containing tRNA-binding protein && PF01588:Putative tRNA binding domain|PF14794:Domain of unknown function (DUF4479)	-
CNH35_RS06385	2219.08	1084.95	1.03217	0.0135032	0.0336347	ileS	NZ_CP023390.1	1207087	1209840	+	2754	protein_coding	isoleucine--tRNA ligase && PF08264:Anticodon-binding domain of tRNA ligase|PF06827:Zinc finger found in FPG and IleRS|PF00133:tRNA synthetases class I (I, L, M and V)	-
CNH35_RS08430	1706.86	3481.73	-1.02848	0.0137196	0.0341424	era	NZ_CP023390.1	1638589	1639488	-	900	protein_coding	GTPase Era && PF07650:KH domain|PF01926:50S ribosome-binding GTPase	-
CNH35_RS00885	3920.56	1925.63	1.02564	0.013748	0.0341819	uhpT	NZ_CP023390.1	200287	201666	+	1380	protein_coding	hexose-6-phosphate:phosphate antiporter && PF07690:Major Facilitator Superfamily	MFS_1
CNH35_RS06220	8.9206	32.6862	-1.87208	0.0141787	0.0352206	hyl	NZ_CP023390.1	1176265	1177224	-	960	protein_coding	alpha-hemolysin && PF07968:Leukocidin/Hemolysin toxin family	-
CNH35_RS09885	191.48	403.941	-1.07713	0.0142914	0.0354682	CNH35_RS09885	NZ_CP023390.1	1922375	1922929	-	555	protein_coding	alpha/beta hydrolase && PF06821:Serine hydrolase	-
CNH35_RS10315	698.381	1427.99	-1.03196	0.0143537	0.0355903	CNH35_RS10315	NZ_CP023390.1	1979699	1979860	-	162	protein_coding	SE1561 family protein && -	-
CNH35_RS13215	927.018	1889.52	-1.02739	0.01439	0.0356479	corA	NZ_CP023390.1	2470616	2471563	-	948	protein_coding	magnesium/cobalt transporter CorA && PF01544:CorA-like Mg2+ transporter protein	-
CNH35_RS15115	327.954	680.406	-1.05302	0.0144754	0.0358192	CNH35_RS15115	NZ_CP023390.1	2846938	2848062	-	1125	protein_coding	polysaccharide deacetylase family protein && PF01522:Polysaccharide deacetylase	Polysacc_deac_1
CNH35_RS02430	17.7834	3.90848	2.13606	0.0144854	0.0358192	CNH35_RS02430	NZ_CP023390.1	466495	466560	-	66	protein_coding	phenol-soluble modulin PSM-alpha-2 && PF17063:Phenol-soluble modulin alpha peptide family	-
CNH35_RS01385	127.674	275.864	-1.11174	0.0145644	0.0359818	CNH35_RS01385	NZ_CP023390.1	299704	300078	+	375	protein_coding	DUF4467 domain-containing protein && PF14729:Domain of unknown function with cystatin-like fold (DUF4467)	-
CNH35_RS13130	792.317	388.143	1.02903	0.0151742	0.0374229	hutU	NZ_CP023390.1	2454120	2455781	-	1662	protein_coding	urocanate hydratase && PF01175:Urocanase Rossmann-like domain|PF17392:Urocanase C-terminal domain|PF17391:Urocanase N-terminal domain	Urocanase
CNH35_RS13420	264.148	547.815	-1.05249	0.0151751	0.0374229	CNH35_RS13420	NZ_CP023390.1	2511340	2511705	-	366	protein_coding	DUF3139 domain-containing protein && PF11337:Protein of unknown function (DUF3139)	-
CNH35_RS00185	273.01	565.87	-1.05166	0.0151941	0.0374358	cstB	NZ_CP023390.1	39469	40803	+	1335	protein_coding	persulfide dioxygenase-sulfurtransferase CstB && PF00581:Rhodanese-like domain|PF00753:Metallo-beta-lactamase superfamily	Rhodanese
CNH35_RS03365	5.37559	23.6584	-2.13374	0.0153054	0.0376759	CNH35_RS03365	NZ_CP023390.1	649924	650553	+	630	protein_coding	DUF443 domain-containing protein && PF04276:Protein of unknown function (DUF443)	-
CNH35_RS06155	1604.07	3232.91	-1.01113	0.0154132	0.0378931	CNH35_RS06155	NZ_CP023390.1	1168817	1169404	+	588	protein_coding	XTP/dITP diphosphatase && PF01725:Ham1 family	-
CNH35_RS12390	1386.06	684.919	1.01673	0.0154215	0.0378931	CNH35_RS12390	NZ_CP023390.1	2332316	2334028	-	1713	protein_coding	lactose-specific PTS transporter subunit EIIC && PF02378:Phosphotransferase system, EIIC|PF02302:PTS system, Lactose/Cellobiose specific IIB subunit	PTS_IIB
CNH35_RS11020	381.125	780.271	-1.03381	0.0157189	0.0385891	eap	NZ_CP023390.1	2085606	2087661	-	2056	protein_coding	extracellular adherence protein Eap/Map && PF03642:MAP domain	-
CNH35_RS07100	5949.93	2974.5	1.00017	0.0160557	0.0393315	cls	NZ_CP023390.1	1353914	1355395	+	1482	protein_coding	cardiolipin synthase && PF13091:PLD-like domain|PF13396:Phospholipase_D-nuclease N-terminal	-
CNH35_RS03390	16.0109	46.2277	-1.52994	0.0160701	0.0393315	CNH35_RS03390	NZ_CP023390.1	652224	652850	+	627	protein_coding	DUF443 domain-containing protein && PF04276:Protein of unknown function (DUF443)	-
CNH35_RS08555	234.018	110.549	1.08032	0.0160778	0.0393315	rsfS	NZ_CP023390.1	1662436	1662789	-	354	protein_coding	ribosome silencing factor && PF02410:Ribosomal silencing factor during starvation	DUF143
CNH35_RS08335	102.861	222.828	-1.11555	0.016079	0.0393315	CNH35_RS08335	NZ_CP023390.1	1619073	1619276	-	204	protein_coding	YqgQ family protein && PF06014:Bacterial protein of unknown function (DUF910)	-
CNH35_RS07710	358.084	731.749	-1.03116	0.0161149	0.0393839	CNH35_RS07710	NZ_CP023390.1	1473903	1474097	-	195	protein_coding	zinc-finger domain-containing protein && PF10782:Zinc-finger	-
CNH35_RS14310	304.913	626.241	-1.03845	0.016171	0.0394857	CNH35_RS14310	NZ_CP023390.1	2677527	2677937	-	411	protein_coding	acyl-CoA thioesterase && PF13279:Thioesterase-like superfamily	-
CNH35_RS02950	756.869	1526.73	-1.01238	0.0162229	0.0395769	cysE	NZ_CP023390.1	566980	567627	+	648	protein_coding	serine O-acetyltransferase && PF00132:Bacterial transferase hexapeptide (six repeats)	Hexapep
CNH35_RS08955	944.741	1899.67	-1.0078	0.0163075	0.0397477	CNH35_RS08955	NZ_CP023390.1	1737550	1738479	-	930	protein_coding	hypothetical protein && -	-
CNH35_RS00080	12894.1	6474.88	0.993758	0.0165511	0.0403054	rplI	NZ_CP023390.1	20289	20735	+	447	protein_coding	50S ribosomal protein L9 && PF01281:Ribosomal protein L9, N-terminal domain|PF03948:Ribosomal protein L9, C-terminal domain	-
CNH35_RS00830	228.7	473.339	-1.04958	0.0166039	0.0403978	CNH35_RS00830	NZ_CP023390.1	188709	189482	-	774	protein_coding	tandem-type lipoprotein && PF04507:Csa1 family	-
CNH35_RS13725	31.9636	10.1161	1.64108	0.0166546	0.0404852	CNH35_RS13725	NZ_CP023390.1	2564714	2565187	-	474	protein_coding	GyrI-like domain-containing protein && PF06445:GyrI-like small molecule binding domain	AraC_E_bind
CNH35_RS02305	95.7711	208.158	-1.12035	0.0167704	0.0407302	CNH35_RS02305	NZ_CP023390.1	446144	446827	+	684	protein_coding	superantigen-like protein SSL10 && PF09199:Staphylococcal superantigen-like OB-fold domain	-
CNH35_RS04365	2488.48	1247.44	0.996153	0.0169488	0.0411268	smpB	NZ_CP023390.1	844514	844978	+	465	protein_coding	SsrA-binding protein SmpB && PF01668:SmpB protein	-
CNH35_RS15315	134.764	284.891	-1.08024	0.0170881	0.041428	CNH35_RS15315	NZ_CP023390.1	2270023	2270506	-	484	protein_coding	recombinase family protein && PF00239:Resolvase, N terminal domain	Resolvase
CNH35_RS06675	102.861	45.0993	1.18551	0.0171316	0.0414966	dprA	NZ_CP023390.1	1271729	1272601	+	873	protein_coding	DNA-processing protein DprA && PF02481:DNA recombination-mediator protein A	SMF
CNH35_RS11670	1634.2	3253.79	-0.993564	0.0172447	0.0417334	rsbW	NZ_CP023390.1	2190320	2190799	-	480	protein_coding	anti-sigma B factor RsbW && PF13581:Histidine kinase-like ATPase domain	-
CNH35_RS14600	820.675	1641.83	-1.00047	0.0174092	0.0420942	CNH35_RS14600	NZ_CP023390.1	2735184	2735459	+	276	protein_coding	hypothetical protein && -	-
CNH35_RS13050	2114.51	4199.41	-0.989883	0.0174622	0.0421849	CNH35_RS13050	NZ_CP023390.1	2438224	2439096	+	873	protein_coding	MurR/RpiR family transcriptional regulator && PF01418:Helix-turn-helix domain, rpiR family|PF01380:SIS domain	HTH_6
CNH35_RS14785	285.417	581.668	-1.02727	0.0175095	0.0422616	CNH35_RS14785	NZ_CP023390.1	2770401	2770898	-	498	protein_coding	glutathione peroxidase && PF00255:Glutathione peroxidase	GSHPx
CNH35_RS13090	1836.25	923.582	0.991258	0.0177853	0.0428893	CNH35_RS13090	NZ_CP023390.1	2444469	2446073	-	1605	protein_coding	alpha-glucoside-specific PTS transporter subunit IIBC && PF00367:phosphotransferase system, EIIB|PF02378:Phosphotransferase system, EIIC	-
CNH35_RS11755	9388.35	4750.65	0.98271	0.017831	0.0429616	CNH35_RS11755	NZ_CP023390.1	2205826	2207346	-	1521	protein_coding	DEAD/DEAH box helicase && PF00271:Helicase conserved C-terminal domain|PF00270:DEAD/DEAH box helicase	DEAD
CNH35_RS06665	241.107	115.627	1.05866	0.0179635	0.0432425	CNH35_RS06665	NZ_CP023390.1	1269166	1270284	+	1119	protein_coding	LysM peptidoglycan-binding domain-containing protein && PF05257:CHAP domain|PF01476:LysM domain	LysM
CNH35_RS07170	2110.97	4173.45	-0.98336	0.0182063	0.0437884	CNH35_RS07170	NZ_CP023390.1	1367792	1368106	-	315	protein_coding	hypothetical protein && -	-
CNH35_RS14255	8948.8	4539.07	0.979259	0.0182399	0.0438304	srtA	NZ_CP023390.1	2669355	2669975	-	621	protein_coding	class A sortase SrtA && PF04203:Sortase domain	-
CNH35_RS05050	3520.01	6940.36	-0.979446	0.0183891	0.0441019	CNH35_RS05050	NZ_CP023390.1	971617	972426	+	810	protein_coding	NAD kinase && PF01513:ATP-NAD kinase N-terminal domain|PF20143:ATP-NAD kinase C-terminal domain	NAD_kinase
CNH35_RS05040	186.163	383.065	-1.04122	0.0184075	0.0441019	CNH35_RS05040	NZ_CP023390.1	970601	970948	+	348	protein_coding	hypothetical protein && PF19785:Family of unknown function (UPF0738)	-
CNH35_RS00680	195.025	92.4939	1.0743	0.018417	0.0441019	CNH35_RS00680	NZ_CP023390.1	144134	145165	+	1032	protein_coding	acyl-CoA/acyl-ACP dehydrogenase && -	-
CNH35_RS03690	1006.77	1996.72	-0.987932	0.0184176	0.0441019	graX	NZ_CP023390.1	708437	709360	+	924	protein_coding	auxiliary protein GraX/ApsX && -	-
CNH35_RS02460	3810.68	1931.83	0.979986	0.0184807	0.0442141	CNH35_RS02460	NZ_CP023390.1	472587	473261	+	675	protein_coding	phosphatase PAP2 family protein && PF01569:PAP2 superfamily	-
CNH35_RS03335	40.8259	95.3149	-1.22378	0.0186499	0.0445799	CNH35_RS03335	NZ_CP023390.1	646578	647207	+	630	protein_coding	DUF443 domain-containing protein && PF04276:Protein of unknown function (DUF443)	-
CNH35_RS01875	6547.23	3328.26	0.976062	0.0187052	0.0446727	CNH35_RS01875	NZ_CP023390.1	371142	372167	+	1026	protein_coding	aldehyde reductase && PF01073:3-beta hydroxysteroid dehydrogenase/isomerase family	-
CNH35_RS08835	1288.58	2544	-0.98135	0.018881	0.0450532	mreD	NZ_CP023390.1	1716467	1716997	-	531	protein_coding	rod shape-determining protein MreD && PF04093:rod shape-determining protein MreD	-
CNH35_RS05665	3415.43	1737.74	0.974754	0.0191715	0.0457064	CNH35_RS05665	NZ_CP023390.1	1093736	1094662	-	927	protein_coding	glycerophosphodiester phosphodiesterase && PF03009:Glycerophosphoryl diester phosphodiesterase family	-
CNH35_RS07670	4765.99	9346.73	-0.971697	0.0192055	0.0457474	msrB	NZ_CP023390.1	1468072	1468500	-	429	protein_coding	peptide-methionine (R)-S-oxide reductase MsrB && PF01641:SelR domain	-
CNH35_RS09455	3043.24	5962.01	-0.970208	0.0195682	0.0465707	CNH35_RS09455	NZ_CP023390.1	1853266	1854093	-	828	protein_coding	alpha/beta hydrolase && PF12146:Serine aminopeptidase, S33	-
CNH35_RS00075	18898.9	9671.16	0.966525	0.0196422	0.0466955	gdpP	NZ_CP023390.1	18325	20292	+	1968	protein_coding	cyclic-di-AMP phosphodiesterase GdpP && PF01368:DHH family|PF02272:DHHA1 domain	-
CNH35_RS13310	595.583	1179.17	-0.985471	0.0196549	0.0466955	CNH35_RS13310	NZ_CP023390.1	2488027	2488470	+	444	protein_coding	LytTR family DNA-binding domain-containing protein && PF04397:LytTr DNA-binding domain	LytTR
CNH35_RS09690	51.4606	116.191	-1.17548	0.0196869	0.0467307	CNH35_RS09690	NZ_CP023390.1	1889944	1890120	-	177	protein_coding	transposase && PF01610:Transposase	Transposase_12
CNH35_RS01880	733.828	370.088	0.987099	0.0198567	0.0470927	CNH35_RS01880	NZ_CP023390.1	372260	373606	-	1347	protein_coding	PTS ascorbate transporter subunit IIC && PF03611:PTS system sugar-specific permease component	-
CNH35_RS11105	26.6461	7.85886	1.73729	0.0199879	0.0473626	CNH35_RS11105	NZ_CP023390.1	2095821	2096108	-	288	protein_coding	hypothetical protein && -	-
CNH35_RS06550	1495.95	761.652	0.973627	0.0201802	0.0477767	CNH35_RS06550	NZ_CP023390.1	1243562	1243936	+	375	protein_coding	Asp23/Gls24 family envelope stress response protein && PF03780:Asp23 family, cell envelope-related function	-
CNH35_RS05460	2490.25	4864.05	-0.965884	0.0202236	0.0478333	CNH35_RS05460	NZ_CP023390.1	1052910	1054082	+	1173	protein_coding	class I SAM-dependent rRNA methyltransferase && PF17785:PUA-like domain|PF10672:S-adenosylmethionine-dependent methyltransferase	-
CNH35_RS14485	101.088	45.0993	1.16044	0.0202392	0.0478333	CNH35_RS14485	NZ_CP023390.1	2717403	2717891	-	489	protein_coding	GNAT family N-acetyltransferase && PF13673:Acetyltransferase (GNAT) domain	-
CNH35_RS02650	104.633	219.442	-1.06884	0.020339	0.0480274	yabA	NZ_CP023390.1	512949	513296	+	348	protein_coding	DNA replication initiation control protein YabA && PF06156:Initiation control protein YabA	-
CNH35_RS03325	39.0535	92.4939	-1.24446	0.0203653	0.0480479	CNH35_RS03325	NZ_CP023390.1	645157	645798	+	642	protein_coding	DUF443 domain-containing protein && PF04276:Protein of unknown function (DUF443)	-
CNH35_RS03525	1784.85	911.169	0.969818	0.0203919	0.0480691	mnhD2	NZ_CP023390.1	675639	677135	+	1497	protein_coding	Na+/H+ antiporter Mnh2 subunit D && PF00361:Proton-conducting membrane transporter	-
CNH35_RS00715	118.812	245.961	-1.05005	0.0205408	0.0483783	argB	NZ_CP023390.1	157931	158695	-	765	protein_coding	acetylglutamate kinase && PF00696:Amino acid kinase family	AA_kinase
CNH35_RS10260	1988.67	1017.24	0.96697	0.0206229	0.0484898	CNH35_RS10260	NZ_CP023390.1	1968857	1970593	-	1737	protein_coding	SAV1866 family putative multidrug efflux ABC transporter && PF00664:ABC transporter transmembrane region|PF00005:ABC transporter	ABC_membrane
CNH35_RS13905	28.4186	8.98747	1.63981	0.0206238	0.0484898	CNH35_RS13905	NZ_CP023390.1	2598874	2599743	-	870	protein_coding	ABC transporter permease && PF00528:Binding-protein-dependent transport system inner membrane component	BPD_transp_1
CNH35_RS14295	491.013	968.719	-0.980406	0.0211434	0.0496687	CNH35_RS14295	NZ_CP023390.1	2675023	2675958	+	936	protein_coding	DMT family transporter && PF00892:EamA-like transporter family	DUF6
CNH35_RS03855	409.483	204.773	0.998918	0.0212197	0.0498051	CNH35_RS03855	NZ_CP023390.1	739399	739686	+	288	protein_coding	hypothetical protein && -	-
CNH35_RS02330	283.644	139.324	1.02437	0.0212418	0.0498141	CNH35_RS02330	NZ_CP023390.1	450933	452441	+	1509	protein_coding	FKLRK protein && -	-
CNH35_RS05180	1.38778e-17	9.55177	-6.50219	0.0215665	0.0504887	CNH35_RS05180	NZ_CP023390.1	999687	999788	+	102	protein_coding	hypothetical protein && -	-
CNH35_RS10640	1.38778e-17	8.98747	-6.41572	0.0215665	0.0504887	CNH35_RS10640	NZ_CP023390.1	2020923	2021855	+	933	protein_coding	hypothetical protein && -	-
CNH35_RS00500	17.7834	48.4846	-1.44746	0.0219798	0.051368	phnE	NZ_CP023390.1	107296	108096	-	801	protein_coding	phosphonate ABC transporter%2C permease protein PhnE && PF00528:Binding-protein-dependent transport system inner membrane component	BPD_transp_1
CNH35_RS08310	17.7834	48.4846	-1.44746	0.0219798	0.051368	comGB	NZ_CP023390.1	1615073	1616143	-	1071	protein_coding	competence type IV pilus assembly protein ComGB && PF00482:Type II secretion system (T2SS), protein F	-
CNH35_RS10945	1006.77	515.655	0.964922	0.0220535	0.0514551	CNH35_RS10945	NZ_CP023390.1	2075001	2075174	-	174	protein_coding	hypothetical protein && -	-
CNH35_RS09740	12.4657	37.2001	-1.57742	0.0220647	0.0514551	splC	NZ_CP023390.1	1901869	1902588	-	720	protein_coding	serine protease SplC && PF00089:Trypsin	Trypsin
CNH35_RS00275	16.0109	45.0993	-1.4944	0.0220737	0.0514551	CNH35_RS00275	NZ_CP023390.1	57117	57887	+	771	protein_coding	tandem-type lipoprotein && PF04507:Csa1 family	-
CNH35_RS03660	3638.75	7026.12	-0.949296	0.0222221	0.0517143	CNH35_RS03660	NZ_CP023390.1	703638	704135	+	498	protein_coding	hypothetical protein && -	-
CNH35_RS08945	8303.65	4303.79	0.948098	0.0222229	0.0517143	tig	NZ_CP023390.1	1736086	1737387	-	1302	protein_coding	trigger factor && PF05698:Bacterial trigger factor protein (TF) C-terminus|PF05697:Bacterial trigger factor protein (TF)|PF00254:FKBP-type peptidyl-prolyl cis-trans isomerase	FKBP_C
CNH35_RS13225	2876.63	1487.8	0.951086	0.0223721	0.0520122	CNH35_RS13225	NZ_CP023390.1	2472148	2472567	+	420	protein_coding	hypothetical protein && -	-
CNH35_RS14805	554.818	1085.51	-0.968367	0.0223891	0.0520122	CNH35_RS14805	NZ_CP023390.1	2772322	2774322	-	2001	protein_coding	ABC transporter permease && PF02687:FtsX-like permease family	-
CNH35_RS07845	1100.71	565.306	0.961021	0.0224892	0.0522002	CNH35_RS07845	NZ_CP023390.1	1533486	1534457	-	972	protein_coding	biotin--[acetyl-CoA-carboxylase] ligase && PF03099:Biotin/lipoate A/B protein ligase family|PF08279:HTH domain	BPL_LipA_LipB
CNH35_RS12375	11040.2	5733.51	0.945246	0.0225461	0.0522598	CNH35_RS12375	NZ_CP023390.1	2328467	2329468	-	1002	protein_coding	NADP-dependent oxidoreductase && PF00107:Zinc-binding dehydrogenase|PF16884:N-terminal domain of oxidoreductase	ADH_zinc_N
CNH35_RS01480	67.4125	145.53	-1.1107	0.0225532	0.0522598	CNH35_RS01480	NZ_CP023390.1	317090	318403	-	1314	protein_coding	YjiH family protein && PF07670:Nucleoside recognition	-
CNH35_RS10080	8.9206	0.523478	3.7401	0.0226768	0.0524249	CNH35_RS10080	NZ_CP023390.1	1955633	1955716	-	84	protein_coding	tRNA-Leu && -	-
CNH35_RS10110	8.9206	1.38778e-17	6.38933	0.0226768	0.0524249	CNH35_RS10110	NZ_CP023390.1	1956341	1956421	-	81	protein_coding	tRNA-Tyr && -	-
CNH35_RS12095	3488.1	1808.27	0.947736	0.022688	0.0524249	CNH35_RS12095	NZ_CP023390.1	2265848	2266513	-	666	protein_coding	SDR family oxidoreductase && PF13460:NAD(P)H-binding	-
CNH35_RS08215	2490.25	1289.19	0.949689	0.0227014	0.0524249	nusB	NZ_CP023390.1	1601301	1601690	-	390	protein_coding	transcription antitermination factor NusB && PF01029:NusB family	-
CNH35_RS11505	671.795	1308.38	-0.96175	0.0227302	0.0524468	CNH35_RS11505	NZ_CP023390.1	2154646	2155605	-	960	protein_coding	carbohydrate kinase && PF00294:pfkB family carbohydrate kinase	PfkB
CNH35_RS10905	696.608	355.418	0.970336	0.0227571	0.0524593	CNH35_RS10905	NZ_CP023390.1	2067799	2068896	-	1098	protein_coding	glycosyl hydrolase family 28-related protein && PF12708:Pectate lyase superfamily protein	-
CNH35_RS04435	2367.96	1226	0.949542	0.0227741	0.0524593	CNH35_RS04435	NZ_CP023390.1	857867	858067	+	201	protein_coding	cold-shock protein && PF00313:'Cold-shock' DNA-binding domain	CSD
CNH35_RS08530	283.644	560.228	-0.982082	0.0228694	0.0526344	holA	NZ_CP023390.1	1657201	1658175	-	975	protein_coding	DNA polymerase III subunit delta && PF06144:DNA polymerase III, delta subunit	-
CNH35_RS00190	2272.25	4378.83	-0.946443	0.0229032	0.0526676	sqr	NZ_CP023390.1	40822	42015	+	1194	protein_coding	type II sulfide:quinone oxidoreductase Sqr && PF07992:Pyridine nucleotide-disulphide oxidoreductase	Pyr_redox_2
CNH35_RS04000	3897.52	2024.36	0.945002	0.0229988	0.0528429	CNH35_RS04000	NZ_CP023390.1	766101	767105	+	1005	protein_coding	biotin-dependent carboxyltransferase family protein && PF02626:Carboxyltransferase domain, subdomain A and B	-
CNH35_RS13460	1456.96	2811.44	-0.948382	0.0230492	0.0529142	nreB	NZ_CP023390.1	2517406	2518440	-	1035	protein_coding	nitrate respiration regulation sensor histidine kinase NreB && PF07730:Histidine kinase|PF02518:Histidine kinase-, DNA gyrase B-, and HSP90-like ATPase	HisKA_3
CNH35_RS06170	44.3708	100.957	-1.18664	0.0234926	0.053865	ecb	NZ_CP023390.1	1170389	1170718	+	330	protein_coding	complement convertase inhibitor Ecb && PF12199:Extracellular fibrinogen binding protein C terminal	-
CNH35_RS07660	790.545	1529.55	-0.952244	0.0235029	0.053865	CNH35_RS07660	NZ_CP023390.1	1467339	1467560	-	222	protein_coding	YozE family protein && PF06855:YozE SAM-like fold	-
CNH35_RS07815	53440.8	27930.3	0.936106	0.0236743	0.0542122	CNH35_RS07815	NZ_CP023390.1	1524397	1526580	+	2184	protein_coding	penicillin-binding protein && PF00905:Penicillin binding protein transpeptidase domain|PF00912:Transglycosylase	-
CNH35_RS13890	195.025	95.8792	1.02252	0.0238791	0.0546352	CNH35_RS13890	NZ_CP023390.1	2596115	2597308	-	1194	protein_coding	MFS transporter && PF07690:Major Facilitator Superfamily	MFS_1
CNH35_RS07105	55.0055	119.576	-1.12084	0.0239283	0.0547018	CNH35_RS07105	NZ_CP023390.1	1355570	1356478	+	909	protein_coding	ABC transporter ATP-binding protein && PF00005:ABC transporter	ABC_tran
CNH35_RS09480	1010.32	522.99	0.949621	0.0241772	0.0552246	ribB	NZ_CP023390.1	1855927	1857108	-	1182	protein_coding	3%2C4-dihydroxy-2-butanone-4-phosphate synthase && PF00926:3,4-dihydroxy-2-butanone 4-phosphate synthase|PF00925:GTP cyclohydrolase II	DHBP_synthase
CNH35_RS00940	86.9091	182.768	-1.07284	0.0242483	0.0553406	CNH35_RS00940	NZ_CP023390.1	214222	215406	-	1185	protein_coding	thiolase family protein && PF02803:Thiolase, C-terminal domain|PF00108:Thiolase, N-terminal domain	Thiolase_N
CNH35_RS10995	241.107	476.724	-0.983657	0.0242933	0.0553968	CNH35_RS10995	NZ_CP023390.1	2082635	2083015	-	381	protein_coding	GntR family transcriptional regulator && PF00392:Bacterial regulatory proteins, gntR family	GntR
CNH35_RS05580	475.061	922.453	-0.957457	0.0243921	0.0555756	CNH35_RS05580	NZ_CP023390.1	1076290	1076709	+	420	protein_coding	DUF4064 domain-containing protein && PF13273:Protein of unknown function (DUF4064)	-
CNH35_RS11480	971.327	1863	-0.939645	0.0249399	0.0567764	agrB	NZ_CP023390.1	2151521	2152090	+	570	protein_coding	accessory gene regulator AgrB && PF04647:Accessory gene regulator B	-
CNH35_RS14770	1660.78	3173.1	-0.93406	0.0250174	0.0569052	CNH35_RS14770	NZ_CP023390.1	2767458	2768063	-	606	protein_coding	NAD(P)-binding protein && PF13241:Putative NAD(P)-binding|PF14824:Sirohaem biosynthesis protein central	-
CNH35_RS11790	1793.71	3425.31	-0.933313	0.0250504	0.0569328	cls	NZ_CP023390.1	2213035	2214519	+	1485	protein_coding	cardiolipin synthase && PF13091:PLD-like domain|PF13396:Phospholipase_D-nuclease N-terminal	-
CNH35_RS11010	9951.96	18927.7	-0.927448	0.0251105	0.0569846	CNH35_RS11010	NZ_CP023390.1	2083996	2085282	+	1287	protein_coding	aminotransferase class I/II-fold pyridoxal phosphate-dependent enzyme && PF00155:Aminotransferase class I and II	Aminotran_1_2
CNH35_RS03225	1923.09	3670.18	-0.932445	0.025115	0.0569846	thiD	NZ_CP023390.1	627641	628471	-	831	protein_coding	bifunctional hydroxymethylpyrimidine kinase/phosphomethylpyrimidine kinase && PF08543:Phosphomethylpyrimidine kinase	-
CNH35_RS05670	180.846	360.496	-0.99545	0.0251711	0.0570643	CNH35_RS05670	NZ_CP023390.1	1094901	1095155	+	255	protein_coding	YlbG family protein && PF09902:Uncharacterized protein conserved in bacteria (DUF2129)	-
CNH35_RS07245	209.204	103.778	1.0097	0.025202	0.0570868	CNH35_RS07245	NZ_CP023390.1	1379196	1379663	+	468	protein_coding	DUF1453 family protein && PF07301:CcdC protein	-
CNH35_RS00950	297.823	582.796	-0.968683	0.0253114	0.057287	CNH35_RS00950	NZ_CP023390.1	217883	219094	-	1212	protein_coding	acyl-CoA dehydrogenase family protein && PF02771:Acyl-CoA dehydrogenase, N-terminal domain|PF02770:Acyl-CoA dehydrogenase, middle domain|PF00441:Acyl-CoA dehydrogenase, C-terminal domain	-
CNH35_RS12590	2415.81	1268.88	0.928815	0.0258358	0.0584254	rplO	NZ_CP023390.1	2366670	2367110	-	441	protein_coding	50S ribosomal protein L15 && PF00828:Ribosomal proteins 50S-L15, 50S-L18e, 60S-L27A	-
CNH35_RS14050	501.647	258.373	0.956536	0.0259477	0.0586298	scrA	NZ_CP023390.1	2625223	2625489	+	267	protein_coding	SaeRS system activator ScrA && -	-
CNH35_RS13430	1995.76	3793.17	-0.926491	0.0260101	0.0587221	CNH35_RS13430	NZ_CP023390.1	2512765	2513193	+	429	protein_coding	Hsp20/alpha crystallin family protein && PF00011:Hsp20/alpha crystallin family	-
CNH35_RS09450	5.37559	21.9656	-2.02732	0.0261053	0.0588883	CNH35_RS09450	NZ_CP023390.1	1852258	1852919	-	662	protein_coding	transposase && PF05598:Transposase domain (DUF772)	-
CNH35_RS00965	257.058	129.168	0.991483	0.0264627	0.0596451	CNH35_RS00965	NZ_CP023390.1	222755	223897	+	1143	protein_coding	PrsW family intramembrane metalloprotease && PF13367:PrsW family intramembrane metalloprotease	-
CNH35_RS03355	12.4657	35.5074	-1.5105	0.0265521	0.059797	CNH35_RS03355	NZ_CP023390.1	648842	649471	+	630	protein_coding	DUF443 family protein && PF04276:Protein of unknown function (DUF443)	-
CNH35_RS00805	446.703	858.697	-0.942936	0.026636	0.0599365	CNH35_RS00805	NZ_CP023390.1	180379	181971	-	1593	protein_coding	ABC transporter ATP-binding protein && PF00005:ABC transporter|PF08352:Oligopeptide/dipeptide transporter, C-terminal region	ABC_tran
CNH35_RS11000	37.281	14.066	1.39307	0.0266824	0.0599913	CNH35_RS11000	NZ_CP023390.1	2083279	2083455	-	177	protein_coding	hypothetical protein && -	-
CNH35_RS08025	7.14806	25.9154	-1.85652	0.02672	0.0600264	CNH35_RS08025	NZ_CP023390.1	1563199	1564137	-	939	protein_coding	DUF1672 domain-containing protein && PF07901:Protein of unknown function (DUF1672)	-
CNH35_RS01505	47.9157	104.342	-1.12338	0.0268604	0.0602921	CNH35_RS01505	NZ_CP023390.1	323285	323749	-	465	protein_coding	hypothetical protein && -	-
CNH35_RS02090	56.7779	121.833	-1.10206	0.0269941	0.0605303	CNH35_RS02090	NZ_CP023390.1	409748	410686	-	939	protein_coding	Abi family protein && PF07751:Abi-like protein	-
CNH35_RS11430	225.156	440.615	-0.968788	0.027011	0.0605303	CNH35_RS11430	NZ_CP023390.1	2142906	2143496	-	591	protein_coding	terminase small subunit && PF03592:Terminase small subunit	-
CNH35_RS06450	101.088	206.465	-1.03066	0.0270925	0.0606632	pyrE	NZ_CP023390.1	1222882	1223493	+	612	protein_coding	orotate phosphoribosyltransferase && PF00156:Phosphoribosyl transferase domain	Pribosyltran
CNH35_RS13275	1137.93	598.03	0.927829	0.0271546	0.0607523	CNH35_RS13275	NZ_CP023390.1	2481279	2481734	-	456	protein_coding	MarR family transcriptional regulator && PF12802:MarR family	-
CNH35_RS00205	421.89	217.75	0.953389	0.0272171	0.0608421	CNH35_RS00205	NZ_CP023390.1	42682	43668	-	987	protein_coding	tRNA-dihydrouridine synthase && PF01207:Dihydrouridine synthase (Dus)	Dus
CNH35_RS12715	806.496	1532.93	-0.926614	0.027343	0.0610735	CNH35_RS12715	NZ_CP023390.1	2380574	2381461	+	888	protein_coding	GNAT family N-acetyltransferase && PF00583:Acetyltransferase (GNAT) family	Acetyltransf_1
CNH35_RS09400	4328.21	2294.62	0.915438	0.0274869	0.0613446	CNH35_RS09400	NZ_CP023390.1	1834293	1834988	-	696	protein_coding	rRNA pseudouridine synthase && PF00849:RNA pseudouridylate synthase|PF01479:S4 domain	S4
CNH35_RS13410	1965.63	1038.68	0.920071	0.0275121	0.0613507	CNH35_RS13410	NZ_CP023390.1	2509121	2509477	+	357	protein_coding	DUF4889 domain-containing protein && PF16230:Domain of unknown function (DUF4889)	-
CNH35_RS08260	4753.58	2521.44	0.914699	0.0275506	0.0613862	CNH35_RS08260	NZ_CP023390.1	1608034	1608420	+	387	protein_coding	rhodanese-like domain-containing protein && PF00581:Rhodanese-like domain	Rhodanese
CNH35_RS09485	533.55	277.557	0.942209	0.0276734	0.0616094	CNH35_RS09485	NZ_CP023390.1	1857119	1857751	-	633	protein_coding	riboflavin synthase && PF00677:Lumazine binding domain	-
CNH35_RS02350	145.398	288.277	-0.98773	0.0279039	0.0620719	CNH35_RS02350	NZ_CP023390.1	454844	455651	+	808	protein_coding	tandem-type lipoprotein && PF04507:Csa1 family	-
CNH35_RS02205	740.918	1407.11	-0.925417	0.0279668	0.062161	CNH35_RS02205	NZ_CP023390.1	426645	427913	+	1269	protein_coding	purine permease && PF00860:Permease family	-
CNH35_RS13315	574.314	1092.85	-0.92826	0.0280738	0.0623481	CNH35_RS13315	NZ_CP023390.1	2488467	2488922	+	456	protein_coding	DUF3021 domain-containing protein && PF11457:Protein of unknown function (DUF3021)	-
CNH35_RS03640	191.48	374.601	-0.968387	0.0281851	0.0625442	CNH35_RS03640	NZ_CP023390.1	700323	701339	+	1017	protein_coding	iron ABC transporter permease && PF01032:FecCD transport family	-
CNH35_RS06230	67.4125	141.581	-1.07104	0.0282886	0.0627229	CNH35_RS06230	NZ_CP023390.1	1178000	1178224	+	225	protein_coding	hypothetical protein && -	-
CNH35_RS00260	31.9636	73.8746	-1.20938	0.0283755	0.0628643	CNH35_RS00260	NZ_CP023390.1	54254	55240	+	987	protein_coding	phosphatidylinositol-specific phospholipase C && PF00388:Phosphatidylinositol-specific phospholipase C, X domain	PI-PLC-X
CNH35_RS08540	418.345	799.455	-0.934434	0.0284531	0.0629851	CNH35_RS08540	NZ_CP023390.1	1660438	1660899	-	462	protein_coding	ComE operon protein 2 && PF00383:Cytidine and deoxycytidylate deaminase zinc-binding region	-
CNH35_RS00555	143.626	69.9251	1.03589	0.0284799	0.0629933	capA	NZ_CP023390.1	119469	120137	+	669	protein_coding	capsular polysaccharide type 5/8 biosynthesis protein CapA && PF02706:Chain length determinant protein	-
CNH35_RS13015	55039.5	29406.2	0.904338	0.0287537	0.0635474	fdhF	NZ_CP023390.1	2429507	2432461	-	2955	protein_coding	formate dehydrogenase subunit alpha && PF00384:Molybdopterin oxidoreductase|PF12838:4Fe-4S dicluster domain|PF13510:2Fe-2S iron-sulfur cluster binding domain|PF01568:Molydopterin dinucleotide binding domain|PF04879:Molybdopterin oxidoreductase Fe4S4 domain|PF10588:NADH-ubiquinone oxidoreductase-G iron-sulfur binding region	-
CNH35_RS00775	274.782	140.452	0.966957	0.0288475	0.063703	CNH35_RS00775	NZ_CP023390.1	172691	173566	+	876	protein_coding	MurR/RpiR family transcriptional regulator && PF01418:Helix-turn-helix domain, rpiR family|PF01380:SIS domain	HTH_6
CNH35_RS13700	402.394	208.722	0.946182	0.0290326	0.0640599	CNH35_RS13700	NZ_CP023390.1	2560442	2560549	-	108	protein_coding	type I toxin-antitoxin system Fst family toxin && -	-
CNH35_RS09435	2284.66	1216.41	0.909207	0.0291525	0.0642724	CNH35_RS09435	NZ_CP023390.1	1849653	1850606	+	954	protein_coding	TIGR01212 family radical SAM protein && PF04055:Radical SAM superfamily|PF16199:Radical_SAM C-terminal domain	Radical_SAM
CNH35_RS14280	69.1849	31.5577	1.12677	0.0296613	0.0653412	sdaAB	NZ_CP023390.1	2672360	2673040	-	681	protein_coding	L-serine ammonia-lyase%2C iron-sulfur-dependent subunit beta && PF03315:Serine dehydratase beta chain	-
CNH35_RS14550	28758.7	15434.6	0.897816	0.0299576	0.0659405	CNH35_RS14550	NZ_CP023390.1	2726855	2727685	+	831	protein_coding	alpha/beta hydrolase && PF00561:alpha/beta hydrolase fold	Abhydrolase_1
CNH35_RS03695	249.969	481.238	-0.945183	0.0300807	0.0661565	graR	NZ_CP023390.1	709376	710050	+	675	protein_coding	response regulator transcription factor GraR/ApsR && PF00486:Transcriptional regulatory protein, C terminal|PF00072:Response regulator receiver domain	Trans_reg_C
CNH35_RS05540	47085	25288.6	0.896774	0.0301042	0.0661565	lpdA	NZ_CP023390.1	1068597	1070003	+	1407	protein_coding	dihydrolipoyl dehydrogenase && PF02852:Pyridine nucleotide-disulphide oxidoreductase, dimerisation domain|PF07992:Pyridine nucleotide-disulphide oxidoreductase	Pyr_redox_2
CNH35_RS06325	11575.5	6213.65	0.897528	0.0301675	0.0662421	CNH35_RS06325	NZ_CP023390.1	1193831	1196065	+	2235	protein_coding	penicillin-binding protein && PF03717:Penicillin-binding Protein dimerisation domain|PF00905:Penicillin binding protein transpeptidase domain|PF03793:PASTA domain	-
CNH35_RS00690	225.156	113.934	0.981176	0.0302689	0.0664111	CNH35_RS00690	NZ_CP023390.1	145914	146939	+	1026	protein_coding	NAD-dependent formate dehydrogenase && PF02826:D-isomer specific 2-hydroxyacid dehydrogenase, NAD binding domain|PF00389:D-isomer specific 2-hydroxyacid dehydrogenase, catalytic domain	2-Hacid_dh_C
CNH35_RS11140	1.83144	12.9375	-2.79947	0.0303481	0.0665315	CNH35_RS11140	NZ_CP023390.1	2107019	2107663	-	645	protein_coding	phage tail protein && -	-
CNH35_RS06295	728.511	385.322	0.918435	0.0304113	0.0666165	CNH35_RS06295	NZ_CP023390.1	1188857	1189552	+	696	protein_coding	YjjG family noncanonical pyrimidine nucleotidase && PF13419:Haloacid dehalogenase-like hydrolase	-
CNH35_RS12615	5928.67	3183.26	0.897148	0.0304893	0.0667335	rpsH	NZ_CP023390.1	2368794	2369192	-	399	protein_coding	30S ribosomal protein S8 && PF00410:Ribosomal protein S8	-
CNH35_RS08050	5476.71	10184	-0.894936	0.0307661	0.0672855	srrA	NZ_CP023390.1	1570264	1570989	-	726	protein_coding	two-component system response regulator SrrA && PF00486:Transcriptional regulatory protein, C terminal|PF00072:Response regulator receiver domain	Response_reg
CNH35_RS13105	650.527	1222.62	-0.910365	0.0308807	0.0674818	CNH35_RS13105	NZ_CP023390.1	2447898	2449211	-	1314	protein_coding	Na+/H+ antiporter NhaC family protein && PF03553:Na+/H+ antiporter family	-
CNH35_RS05495	1713.95	3191.72	-0.897037	0.0312434	0.0682199	CNH35_RS05495	NZ_CP023390.1	1059997	1060659	+	663	protein_coding	TrkA family potassium uptake protein && PF02080:TrkA-C domain|PF02254:TrkA-N domain	TrkA_C
CNH35_RS03825	971.327	517.912	0.906914	0.03135	0.0683977	CNH35_RS03825	NZ_CP023390.1	732235	733110	-	876	protein_coding	undecaprenyl-diphosphate phosphatase && PF02673:Bacitracin resistance protein BacA	-
CNH35_RS00155	1625.33	3023.59	-0.895555	0.0315892	0.0688645	CNH35_RS00155	NZ_CP023390.1	34713	36458	+	1746	protein_coding	TIGR04141 family sporadically distributed protein && PF19614:Family of unknown function (DUF6119)	-
CNH35_RS09410	1054.63	563.049	0.905093	0.0316645	0.0689734	CNH35_RS09410	NZ_CP023390.1	1837053	1838321	+	1269	protein_coding	NAD(P)/FAD-dependent oxidoreductase && PF03486:HI0933-like protein	-
CNH35_RS00650	1573.94	2927.11	-0.895131	0.0317128	0.0690235	CNH35_RS00650	NZ_CP023390.1	139378	140337	+	960	protein_coding	cation diffusion facilitator family transporter && PF01545:Cation efflux family	-
CNH35_RS11760	10157.6	5494.84	0.886371	0.0322847	0.0702122	CNH35_RS11760	NZ_CP023390.1	2207863	2209221	-	1359	protein_coding	UDP-N-acetylmuramoyl-tripeptide--D-alanyl-D-alanine ligase && PF02875:Mur ligase family, glutamate ligase domain|PF08245:Mur ligase middle domain|PF01225:Mur ligase family, catalytic domain	-
CNH35_RS08830	2031.21	1093.97	0.8926	0.0323521	0.0702731	rplU	NZ_CP023390.1	1715992	1716300	-	309	protein_coding	50S ribosomal protein L21 && PF00829:Ribosomal prokaryotic L21 protein	-
CNH35_RS15230	10.6932	32.6862	-1.61191	0.0323643	0.0702731	CNH35_RS15230	NZ_CP023390.1	2869044	2869541	-	498	protein_coding	hypothetical protein && -	-
CNH35_RS13790	189.708	364.446	-0.942162	0.0324884	0.0704863	CNH35_RS13790	NZ_CP023390.1	2578553	2579248	-	696	protein_coding	ABC transporter permease && PF00528:Binding-protein-dependent transport system inner membrane component	BPD_transp_1
CNH35_RS00875	556.591	295.611	0.912324	0.0326244	0.0707177	CNH35_RS00875	NZ_CP023390.1	198231	199199	+	969	protein_coding	sugar phosphate isomerase/epimerase && PF01261:Xylose isomerase-like TIM barrel	-
CNH35_RS03705	310.23	587.874	-0.922322	0.0326469	0.0707177	vraF	NZ_CP023390.1	711227	711988	+	762	protein_coding	ABC transporter ATP-binding protein VraF && PF00005:ABC transporter	ABC_tran
CNH35_RS06435	1015.64	1883.87	-0.891368	0.0332064	0.0718725	CNH35_RS06435	NZ_CP023390.1	1217814	1218914	+	1101	protein_coding	carbamoyl phosphate synthase small subunit && PF00988:Carbamoyl-phosphate synthase small chain, CPSase domain|PF00117:Glutamine amidotransferase class-I	CPSase_sm_chain
CNH35_RS07015	3.6033	16.8874	-2.22171	0.0333763	0.072183	CNH35_RS07015	NZ_CP023390.1	1346908	1347018	+	111	protein_coding	hypothetical protein && -	-
CNH35_RS06770	280.099	530.889	-0.922639	0.0335124	0.0724197	rimP	NZ_CP023390.1	1294081	1294548	+	468	protein_coding	ribosome maturation factor RimP && PF17384:RimP C-terminal SH3 domain|PF02576:RimP N-terminal domain	-
CNH35_RS14560	26.6461	62.5902	-1.23282	0.0336418	0.0725842	CNH35_RS14560	NZ_CP023390.1	2728820	2730160	-	1341	protein_coding	ferrous iron transporter B && PF07670:Nucleoside recognition	-
CNH35_RS02295	26.6461	62.5902	-1.23282	0.0336418	0.0725842	CNH35_RS02295	NZ_CP023390.1	444002	444700	+	699	protein_coding	superantigen-like protein SSL8 && PF02876:Staphylococcal/Streptococcal toxin, beta-grasp domain|PF09199:Staphylococcal superantigen-like OB-fold domain	-
CNH35_RS05525	52637.9	28646.2	0.87775	0.0337131	0.0726806	pdhA	NZ_CP023390.1	1065117	1066229	+	1113	protein_coding	pyruvate dehydrogenase (acetyl-transferring) E1 component subunit alpha && PF00676:Dehydrogenase E1 component	-
CNH35_RS04805	3768.14	2045.24	0.881497	0.0337797	0.0727665	CNH35_RS04805	NZ_CP023390.1	914502	915692	+	1191	protein_coding	ornithine--oxo-acid transaminase && PF00202:Aminotransferase class-III	Aminotran_3
CNH35_RS01660	5.37559	20.8371	-1.95175	0.0340884	0.0733735	CNH35_RS01660	NZ_CP023390.1	336158	336352	+	195	protein_coding	hypothetical protein && -	-
CNH35_RS13600	1417.97	766.73	0.886805	0.0341606	0.0734708	CNH35_RS13600	NZ_CP023390.1	2542585	2543271	-	687	protein_coding	2%2C3-diphosphoglycerate-dependent phosphoglycerate mutase && PF00300:Histidine phosphatase superfamily (branch 1)	-
CNH35_RS01040	78.047	36.6358	1.08621	0.034239	0.0735469	CNH35_RS01040	NZ_CP023390.1	235828	237087	+	1260	protein_coding	PTS galactitol transporter subunit IIC && PF03611:PTS system sugar-specific permease component	-
CNH35_RS12960	749.78	402.248	0.897949	0.0342648	0.0735469	CNH35_RS12960	NZ_CP023390.1	2420533	2420775	-	243	protein_coding	hypothetical protein && -	-
CNH35_RS06030	418.345	221.135	0.918975	0.034282	0.0735469	isdB	NZ_CP023390.1	1142080	1144017	-	1938	protein_coding	heme uptake protein IsdB && PF00746:LPXTG cell wall anchor motif|PF05031:Iron Transport-associated domain|PF04650:YSIRK type signal peptide	YSIRK_signal
CNH35_RS01930	2646.22	1437.02	0.880737	0.0343039	0.0735469	CNH35_RS01930	NZ_CP023390.1	381636	382697	+	1062	protein_coding	LLM class flavin-dependent oxidoreductase && PF00296:Luciferase-like monooxygenase	-
CNH35_RS03815	4847.52	2639.36	0.876993	0.034488	0.0738834	CNH35_RS03815	NZ_CP023390.1	730919	731377	-	459	protein_coding	YaiI/YqxD family protein && PF02639:Uncharacterized BCR, YaiI/YqxD family COG1671	DUF188
CNH35_RS13340	136.536	264.015	-0.951661	0.0346785	0.0742332	CNH35_RS13340	NZ_CP023390.1	2495531	2496046	-	516	protein_coding	GNAT family N-acetyltransferase && PF00583:Acetyltransferase (GNAT) family	Acetyltransf_1
CNH35_RS15005	1.38778e-17	8.42317	-6.32373	0.0348666	0.074359	CNH35_RS15005	NZ_CP023390.1	2827845	2828321	-	477	protein_coding	peptide-methionine (S)-S-oxide reductase && PF01625:Peptide methionine sulfoxide reductase	PMSR
CNH35_RS14740	10.6932	1.08657	3.12009	0.0348666	0.074359	CNH35_RS14740	NZ_CP023390.1	2762578	2762739	+	162	protein_coding	hypothetical protein && -	-
CNH35_RS12425	10.6932	1.08657	3.12009	0.0348666	0.074359	CNH35_RS12425	NZ_CP023390.1	2339397	2339558	+	162	protein_coding	hypothetical protein && -	-
CNH35_RS00870	244.652	127.475	0.939137	0.0348729	0.074359	CNH35_RS00870	NZ_CP023390.1	197136	198176	+	1041	protein_coding	Gfo/Idh/MocA family oxidoreductase && PF01408:Oxidoreductase family, NAD-binding Rossmann fold|PF02894:Oxidoreductase family, C-terminal alpha/beta domain	GFO_IDH_MocA
CNH35_RS10710	1832.7	995.237	0.880686	0.0348737	0.074359	map	NZ_CP023390.1	2032184	2032942	-	759	protein_coding	type I methionyl aminopeptidase && PF00557:Metallopeptidase family M24	Peptidase_M24
CNH35_RS07895	632.803	1171.27	-0.888327	0.035037	0.0746489	aroC	NZ_CP023390.1	1543255	1544421	-	1167	protein_coding	chorismate synthase && PF01264:Chorismate synthase	-
CNH35_RS15210	187.936	96.4434	0.960661	0.035138	0.0748055	vraD	NZ_CP023390.1	2865524	2866282	+	759	protein_coding	peptide resistance ABC transporter ATP-binding subunit VraD && PF00005:ABC transporter	ABC_tran
CNH35_RS09045	1495.95	2747.69	-0.877189	0.0353286	0.0751527	CNH35_RS09045	NZ_CP023390.1	1757199	1757903	-	705	protein_coding	response regulator transcription factor && PF00072:Response regulator receiver domain|PF00486:Transcriptional regulatory protein, C terminal	Response_reg
CNH35_RS01700	108.178	212.672	-0.975611	0.0355482	0.0755608	CNH35_RS01700	NZ_CP023390.1	339790	341214	+	1425	protein_coding	phage portal protein && PF05133:Phage portal protein, SPP1 Gp6-like	-
CNH35_RS07235	944.741	511.706	0.884266	0.0357856	0.076006	CNH35_RS07235	NZ_CP023390.1	1378775	1379017	+	243	protein_coding	YneF family protein && PF03672:Uncharacterised protein family (UPF0154)	-
CNH35_RS04460	381.125	709.18	-0.896018	0.0362548	0.0769425	CNH35_RS04460	NZ_CP023390.1	860189	860449	-	261	protein_coding	hypothetical protein && -	-
CNH35_RS03540	976.644	530.889	0.879096	0.0366118	0.0776397	mnhG2	NZ_CP023390.1	677892	678329	+	438	protein_coding	Na+/H+ antiporter Mnh2 subunit G && PF03334:Na+/H+ antiporter subunit	-
CNH35_RS00455	1921.32	1050.53	0.870816	0.0368438	0.078071	CNH35_RS00455	NZ_CP023390.1	99463	100062	+	600	protein_coding	superoxide dismutase && PF00081:Iron/manganese superoxide dismutases, alpha-hairpin domain|PF02777:Iron/manganese superoxide dismutases, C-terminal domain	-
CNH35_RS04690	1012.09	550.072	0.879331	0.0370345	0.0784142	dltC	NZ_CP023390.1	893751	893987	+	237	protein_coding	D-alanine--poly(phosphoribitol) ligase subunit 2 && PF00550:Phosphopantetheine attachment site	PP-binding
CNH35_RS05275	56.7779	116.755	-1.04072	0.0374012	0.0790901	sspC	NZ_CP023390.1	1014559	1014888	-	330	protein_coding	staphostatin B && PF09023:Staphostatin B	-
CNH35_RS06890	944.741	1728.72	-0.871764	0.0374118	0.0790901	CNH35_RS06890	NZ_CP023390.1	1319821	1320618	+	798	protein_coding	TIGR00282 family metallophosphoesterase && PF13277:YmdB-like protein	-
CNH35_RS02590	1485.32	2708.19	-0.866594	0.0375887	0.0794025	CNH35_RS02590	NZ_CP023390.1	500712	501029	+	318	protein_coding	YbaB/EbfC family nucleoid-associated protein && PF02575:YbaB/EbfC DNA-binding family	-
CNH35_RS11395	5969.43	3292.72	0.858262	0.038331	0.0808505	CNH35_RS11395	NZ_CP023390.1	2135868	2137091	+	1224	protein_coding	ArgE/DapE family deacylase && PF07687:Peptidase dimerisation domain|PF01546:Peptidase family M20/M25/M40	Peptidase_M20
CNH35_RS05015	37.281	81.7737	-1.13397	0.0383335	0.0808505	CNH35_RS05015	NZ_CP023390.1	965222	966208	+	987	protein_coding	competence protein CoiA family protein && PF06054:Competence protein CoiA-like family	CoiA
CNH35_RS07250	180.846	340.749	-0.914208	0.038708	0.0815773	CNH35_RS07250	NZ_CP023390.1	1379787	1380908	+	1122	protein_coding	exonuclease SbcCD subunit D && PF12320:Type 5 capsule protein repressor C-terminal domain|PF00149:Calcineurin-like phosphoesterase	Metallophos
CNH35_RS09845	19.556	46.792	-1.25963	0.0388178	0.0817455	CNH35_RS09845	NZ_CP023390.1	1921161	1921249	-	89	protein_coding	tRNA-Ser && -	-
CNH35_RS11450	7514.94	13581.2	-0.85378	0.0390715	0.0822162	groES	NZ_CP023390.1	2146099	2146383	-	285	protein_coding	co-chaperone GroES && PF00166:Chaperonin 10 Kd subunit	-
CNH35_RS04090	2756.11	4988.74	-0.856062	0.0391459	0.0823091	nrdF	NZ_CP023390.1	786847	787818	+	972	protein_coding	class 1b ribonucleoside-diphosphate reductase subunit beta && PF00268:Ribonucleotide reductase, small chain	-
CNH35_RS03190	395.304	212.108	0.897345	0.0392211	0.0824036	CNH35_RS03190	NZ_CP023390.1	621693	623093	+	1401	protein_coding	MFS transporter && PF07690:Major Facilitator Superfamily	MFS_1
CNH35_RS08720	668.25	1219.79	-0.868255	0.0395449	0.0830199	CNH35_RS08720	NZ_CP023390.1	1692931	1693353	-	423	protein_coding	Rrf2 family transcriptional regulator && PF02082:Iron-dependent Transcriptional regulator	Rrf2
CNH35_RS12015	682.429	372.909	0.871391	0.0396056	0.0830833	CNH35_RS12015	NZ_CP023390.1	2250306	2251166	-	861	protein_coding	GNAT family N-acetyltransferase && PF00583:Acetyltransferase (GNAT) family	Acetyltransf_1
CNH35_RS10845	2988.29	1653.11	0.854033	0.039892	0.0836199	purB	NZ_CP023390.1	2056487	2057782	-	1296	protein_coding	adenylosuccinate lyase && PF10397:Adenylosuccinate lyase C-terminus|PF00206:Lyase	-
CNH35_RS15390	1267.31	2292.37	-0.855105	0.0404658	0.0847411	CNH35_RS15390	NZ_CP023390.1	101018	101155	+	138	protein_coding	LPXTG cell wall anchor domain-containing protein && PF00746:LPXTG cell wall anchor motif	Gram_pos_anchor
CNH35_RS06445	354.539	651.631	-0.878251	0.0404892	0.0847411	pyrF	NZ_CP023390.1	1222190	1222882	+	693	protein_coding	orotidine-5'-phosphate decarboxylase && PF00215:Orotidine 5'-phosphate decarboxylase / HUMPS family	-
CNH35_RS05365	13716.5	7625.32	0.84702	0.0405466	0.0847963	folD	NZ_CP023390.1	1035034	1035894	-	861	protein_coding	bifunctional methylenetetrahydrofolate dehydrogenase/methenyltetrahydrofolate cyclohydrolase FolD && PF00763:Tetrahydrofolate dehydrogenase/cyclohydrolase, catalytic domain|PF02882:Tetrahydrofolate dehydrogenase/cyclohydrolase, NAD(P)-binding domain	-
CNH35_RS05675	778.138	426.509	0.867042	0.0406002	0.0848354	CNH35_RS05675	NZ_CP023390.1	1095158	1095547	-	390	protein_coding	hypothetical protein && -	-
CNH35_RS15275	2477.85	1372.7	0.851949	0.0406276	0.0848354	mnmG	NZ_CP023390.1	2874610	2876487	-	1878	protein_coding	tRNA uridine-5-carboxymethylaminomethyl(34) synthesis enzyme MnmG && PF13932:tRNA modifying enzyme MnmG/GidA C-terminal domain|PF01134:Glucose inhibited division protein A	-
CNH35_RS10950	503.419	918.504	-0.867628	0.0408098	0.0851476	CNH35_RS10950	NZ_CP023390.1	2075625	2076665	+	1041	protein_coding	C45 family autoproteolytic acyltransferase/hydolase && PF03417:Acyl-coenzyme A:6-aminopenicillanic acid acyl-transferase	-
CNH35_RS02550	1.38778e-17	5.60156	-5.74775	0.0409646	0.0851476	CNH35_RS02550	NZ_CP023390.1	493246	493338	+	93	protein_coding	tRNA-Ser && -	-
CNH35_RS10570	1.38778e-17	5.60156	-5.74775	0.0409646	0.0851476	CNH35_RS10570	NZ_CP023390.1	2013572	2014429	+	858	protein_coding	DUF4393 domain-containing protein && PF14337:Abortive infection alpha	-
CNH35_RS01155	1.38778e-17	5.60156	-5.74775	0.0409646	0.0851476	CNH35_RS01155	NZ_CP023390.1	259653	259787	+	135	protein_coding	hypothetical protein && -	-
CNH35_RS01710	7.14806	0.523478	3.42246	0.0409646	0.0851476	CNH35_RS01710	NZ_CP023390.1	342138	342344	+	207	protein_coding	hypothetical protein && -	-
CNH35_RS12220	7.14806	1.38778e-17	6.0717	0.0409646	0.0851476	CNH35_RS12220	NZ_CP023390.1	2296526	2296609	-	84	protein_coding	tRNA-Tyr && -	-
CNH35_RS03380	16.0109	40.5855	-1.34278	0.0415351	0.0862677	CNH35_RS03380	NZ_CP023390.1	651354	651989	+	636	protein_coding	DUF443 domain-containing protein && PF04276:Protein of unknown function (DUF443)	-
CNH35_RS07565	4374.29	2435.11	0.84499	0.0416097	0.0863568	CNH35_RS07565	NZ_CP023390.1	1446714	1446983	+	270	protein_coding	acylphosphatase && PF00708:Acylphosphatase	-
CNH35_RS06360	2490.25	4473.62	-0.84517	0.0417816	0.0866475	CNH35_RS06360	NZ_CP023390.1	1203806	1204474	+	669	protein_coding	YggS family pyridoxal phosphate-dependent enzyme && PF01168:Alanine racemase, N-terminal domain	Ala_racemase_N
CNH35_RS06455	584.949	320.437	0.867728	0.0420286	0.0870682	CNH35_RS06455	NZ_CP023390.1	1223523	1223735	+	213	protein_coding	hypothetical protein && -	-
CNH35_RS14250	53.2331	107.728	-1.0177	0.0420483	0.0870682	CNH35_RS14250	NZ_CP023390.1	2668464	2669195	+	732	protein_coding	peptide ABC transporter permease && -	-
CNH35_RS08660	483.923	877.316	-0.858428	0.0427778	0.0885114	CNH35_RS08660	NZ_CP023390.1	1680057	1680695	-	639	protein_coding	O-methyltransferase && PF01596:O-methyltransferase	-
CNH35_RS09745	7.14806	24.2226	-1.75963	0.0428142	0.0885194	splB	NZ_CP023390.1	1902646	1903368	-	723	protein_coding	serine protease SplB && PF00089:Trypsin	Trypsin
CNH35_RS08275	4195.28	2345.97	0.838512	0.0432147	0.0892798	gcvT	NZ_CP023390.1	1611616	1612707	-	1092	protein_coding	glycine cleavage system aminomethyltransferase GcvT && PF08669:Glycine cleavage T-protein C-terminal barrel domain|PF01571:Aminomethyltransferase folate-binding domain	GCV_T
CNH35_RS08200	886.253	490.83	0.852143	0.0433163	0.0894219	CNH35_RS08200	NZ_CP023390.1	1598865	1599746	-	882	protein_coding	polyprenyl synthetase family protein && PF00348:Polyprenyl synthetase	-
CNH35_RS05435	1398.47	778.015	0.845758	0.0434564	0.0896432	CNH35_RS05435	NZ_CP023390.1	1049808	1050383	-	576	protein_coding	ECF transporter S component && PF09819:ABC-type cobalt transport system, permease component	-
CNH35_RS03800	1084.76	602.544	0.847949	0.0435512	0.0897709	CNH35_RS03800	NZ_CP023390.1	729334	729633	+	300	protein_coding	hypothetical protein && -	-
CNH35_RS14185	1127.3	2020.41	-0.841832	0.0439148	0.0904045	CNH35_RS14185	NZ_CP023390.1	2655485	2656180	+	696	protein_coding	ATP-binding cassette domain-containing protein && PF00005:ABC transporter	ABC_tran
CNH35_RS03765	5352.64	9541.39	-0.833958	0.043935	0.0904045	CNH35_RS03765	NZ_CP023390.1	724466	725332	+	867	protein_coding	LysR family transcriptional regulator && PF03466:LysR substrate binding domain|PF00126:Bacterial regulatory helix-turn-helix protein, lysR family	LysR_substrate
CNH35_RS15465	1.83144	12.3732	-2.73588	0.0439913	0.0904045	CNH35_RS15465	NZ_CP023390.1	2272355	2272539	+	185	protein_coding	exotoxin && -	-
CNH35_RS01780	14.2383	3.90848	1.8163	0.0439913	0.0904045	CNH35_RS01780	NZ_CP023390.1	355029	356852	+	1824	protein_coding	phage baseplate upper protein && PF10651:BppU N-terminal domain	-
CNH35_RS08810	668.25	1203.43	-0.848774	0.0440661	0.09049	CNH35_RS08810	NZ_CP023390.1	1713255	1713710	-	456	protein_coding	ACT domain-containing protein && -	-
CNH35_RS13040	147.171	76.1315	0.948619	0.0442064	0.0907097	sdpB	NZ_CP023390.1	2436664	2437401	-	738	protein_coding	CPBP family intramembrane metalloprotease SdpB && PF02517:Type II CAAX prenyl endopeptidase Rce1-like	-
CNH35_RS08840	2866	5109.49	-0.83416	0.0443388	0.0909129	mreC	NZ_CP023390.1	1716997	1717839	-	843	protein_coding	rod shape-determining protein MreC && PF04085:rod shape-determining protein MreC	-
CNH35_RS14410	23.101	7.85886	1.53173	0.0444891	0.0911525	CNH35_RS14410	NZ_CP023390.1	2699302	2699469	-	168	protein_coding	hypothetical protein && -	-
CNH35_RS11910	15570.4	8758.26	0.83007	0.0446405	0.091394	atpB	NZ_CP023390.1	2230896	2231624	-	729	protein_coding	F0F1 ATP synthase subunit A && PF00119:ATP synthase A chain	-
CNH35_RS11200	19.556	45.6635	-1.22453	0.0447435	0.0914674	CNH35_RS11200	NZ_CP023390.1	2115149	2115565	-	417	protein_coding	hypothetical protein && -	-
CNH35_RS01765	49.6882	21.9656	1.16943	0.0447435	0.0914674	CNH35_RS01765	NZ_CP023390.1	350280	351221	+	942	protein_coding	phage tail family protein && PF05709:Phage tail protein	-
CNH35_RS05100	1223	2183.47	-0.836239	0.0451285	0.0921852	CNH35_RS05100	NZ_CP023390.1	983659	984834	-	1176	protein_coding	diglucosyl diacylglycerol synthase && PF04101:Glycosyltransferase family 28 C-terminal domain|PF06925:Monogalactosyldiacylglycerol (MGDG) synthase	-
CNH35_RS13795	322.637	585.053	-0.85882	0.045462	0.0927969	CNH35_RS13795	NZ_CP023390.1	2579248	2580189	-	942	protein_coding	osmoprotectant ABC transporter substrate-binding protein && PF04069:Substrate binding domain of ABC-type glycine betaine transport system	-
CNH35_RS03375	17.7834	43.4066	-1.28835	0.0459313	0.0936291	CNH35_RS03375	NZ_CP023390.1	650677	651317	+	641	protein_coding	DUF443 domain-containing protein && PF04276:Protein of unknown function (DUF443)	-
CNH35_RS12260	2155.27	1211.33	0.831136	0.0459621	0.0936291	CNH35_RS12260	NZ_CP023390.1	2302546	2303610	-	1065	protein_coding	P-loop NTPase && PF10609:NUBPL iron-transfer P-loop NTPase	-
CNH35_RS05645	113.495	214.364	-0.917844	0.0459727	0.0936291	CNH35_RS05645	NZ_CP023390.1	1091398	1091859	+	462	protein_coding	DUF420 domain-containing protein && PF04238:Protein of unknown function (DUF420)	-
CNH35_RS00465	678.885	1214.15	-0.838791	0.0461045	0.0938274	CNH35_RS00465	NZ_CP023390.1	101347	102102	-	756	protein_coding	GntR family transcriptional regulator && PF00392:Bacterial regulatory proteins, gntR family	GntR
CNH35_RS06710	23.101	52.4342	-1.1836	0.046223	0.0939983	CNH35_RS06710	NZ_CP023390.1	1280486	1280578	+	93	protein_coding	hypothetical protein && -	-
CNH35_RS03265	4815.61	2716.65	0.825825	0.0463075	0.0940998	CNH35_RS03265	NZ_CP023390.1	633718	634470	-	753	protein_coding	heme-dependent peroxidase && PF06778:Chlorite dismutase	-
CNH35_RS01060	3879.8	2187.99	0.826299	0.0463865	0.0941901	CNH35_RS01060	NZ_CP023390.1	239903	240619	+	717	protein_coding	2-C-methyl-D-erythritol 4-phosphate cytidylyltransferase && PF01128:2-C-methyl-D-erythritol 4-phosphate cytidylyltransferase	-
CNH35_RS01525	1155.65	2053.7	-0.829565	0.0469915	0.0953475	CNH35_RS01525	NZ_CP023390.1	324758	325240	-	483	protein_coding	hypothetical protein && -	-
CNH35_RS01540	63.8677	30.4293	1.06377	0.047268	0.0958372	CNH35_RS01540	NZ_CP023390.1	326313	326576	+	264	protein_coding	helix-turn-helix domain-containing protein && PF13384:Homeodomain-like domain	-
CNH35_RS02690	2431.77	4300.97	-0.82268	0.0474928	0.0962214	CNH35_RS02690	NZ_CP023390.1	520146	520409	+	264	protein_coding	Veg family protein && PF06257:Biofilm formation stimulator VEG	-
CNH35_RS06245	35.5085	75.5673	-1.09048	0.047604	0.0963749	CNH35_RS06245	NZ_CP023390.1	1180425	1181150	-	726	protein_coding	superantigen-like protein SSL14 && -	-
CNH35_RS10655	1285.04	2278.26	-0.826165	0.0476393	0.0963749	yfkAB	NZ_CP023390.1	2023218	2024363	+	1146	protein_coding	radical SAM/CxCxxxxC motif protein YfkAB && PF04055:Radical SAM superfamily|PF08756:YfkB-like domain	Radical_SAM
CNH35_RS04675	319.092	576.026	-0.852327	0.0478274	0.0966838	CNH35_RS04675	NZ_CP023390.1	890897	891049	+	153	protein_coding	teichoic acid D-Ala incorporation-associated protein DltX && PF12459:D-Ala-teichoic acid biosynthesis protein	-
CNH35_RS07675	21387.3	37609.9	-0.814359	0.048652	0.0982778	msrA	NZ_CP023390.1	1468493	1469026	-	534	protein_coding	peptide-methionine (S)-S-oxide reductase MsrA && PF01625:Peptide methionine sulfoxide reductase	PMSR
CNH35_RS05535	79859.8	45464.9	0.812713	0.0490138	0.0988739	CNH35_RS05535	NZ_CP023390.1	1067301	1068593	+	1293	protein_coding	2-oxo acid dehydrogenase subunit E2 && PF02817:e3 binding domain|PF00198:2-oxoacid dehydrogenases acyltransferase (catalytic domain)|PF00364:Biotin-requiring enzyme	Biotin_lipoyl
CNH35_RS15470	10.6932	28.7366	-1.427	0.0490282	0.0988739	CNH35_RS15470	NZ_CP023390.1	2340273	2340521	-	249	protein_coding	SAR2788 family putative toxin && -	-
CNH35_RS01055	283.644	155.686	0.864328	0.049056	0.0988739	CNH35_RS01055	NZ_CP023390.1	238332	239375	+	1044	protein_coding	galactitol-1-phosphate 5-dehydrogenase && PF08240:Alcohol dehydrogenase GroES-like domain|PF00107:Zinc-binding dehydrogenase	ADH_N
CNH35_RS10990	1467.59	2589.71	-0.819375	0.0491882	0.0990672	pmtA	NZ_CP023390.1	2081742	2082638	-	897	protein_coding	phenol-soluble modulin export ABC transporter ATP-binding protein PmtA && PF00005:ABC transporter	ABC_tran
CNH35_RS06640	2848.27	1617.57	0.816158	0.0494917	0.0996047	yfhO	NZ_CP023390.1	1262092	1264698	-	2607	protein_coding	lipoteichoic acid-specific glycosyltransferase YfhO && PF09586:Bacterial membrane protein YfhO	-
CNH35_RS12060	955.376	1688.66	-0.821794	0.0496159	0.0997641	deoC	NZ_CP023390.1	2258847	2259509	-	663	protein_coding	deoxyribose-phosphate aldolase && PF01791:DeoC/LacD family aldolase	-
CNH35_RS09640	33.736	72.182	-1.09826	0.0496441	0.0997641	CNH35_RS09640	NZ_CP023390.1	1885974	1886318	+	345	protein_coding	DUF3969 family protein && PF13108:Protein of unknown function (DUF3969)	-

## Sheet: T331I_VanvsT331I_deg_all
gene_id	T331I_Van	T331I	log2FoldChange	pvalue	padj	gene_name	gene_chr	gene_start	gene_end	gene_strand	gene_length	gene_biotype	gene_description	tf_family
CNH35_RS15100	29.0242	6733.87	-7.85491	4.55341e-41	1.23807e-37	hisD	NZ_CP023390.1	2843940	2845190	-	1251	protein_coding	histidinol dehydrogenase && PF00815:Histidinol dehydrogenase	-
CNH35_RS08995	49.9519	8498.72	-7.40877	1.8648e-39	2.53519e-36	CNH35_RS08995	NZ_CP023390.1	1744690	1744812	-	123	protein_coding	hypothetical protein && -	-
CNH35_RS15105	19.3651	3536.51	-7.50801	6.38275e-37	5.7849e-34	hisG	NZ_CP023390.1	2845183	2845797	-	615	protein_coding	ATP phosphoribosyltransferase && PF01634:ATP phosphoribosyltransferase	-
CNH35_RS15095	61.2205	7556.35	-6.94608	1.45146e-36	9.86631e-34	CNH35_RS15095	NZ_CP023390.1	2842911	2843924	-	1014	protein_coding	histidinol-phosphate aminotransferase family protein && PF00155:Aminotransferase class I and II	Aminotran_1_2
CNH35_RS03420	386.394	29981.4	-6.27763	1.12987e-33	6.14421e-31	adhP	NZ_CP023390.1	657833	658843	+	1011	protein_coding	alcohol dehydrogenase AdhP && PF08240:Alcohol dehydrogenase GroES-like domain|PF00107:Zinc-binding dehydrogenase	ADH_zinc_N
CNH35_RS01955	59.6107	5039.21	-6.40001	2.02046e-32	9.15603e-30	CNH35_RS01955	NZ_CP023390.1	385619	386473	+	855	protein_coding	EfeM/EfeO family lipoprotein && PF09375:Imelysin	-
CNH35_RS15090	22.5849	2381.06	-6.71611	1.34964e-31	5.2424e-29	hisB	NZ_CP023390.1	2842364	2842942	-	579	protein_coding	imidazoleglycerol-phosphate dehydratase HisB && PF00475:Imidazoleglycerol-phosphate dehydratase	-
CNH35_RS08990	3486.8	191663	-5.7805	1.75513e-30	5.96525e-28	thrS	NZ_CP023390.1	1742555	1744492	-	1938	protein_coding	threonine--tRNA ligase && PF03129:Anticodon binding domain|PF07973:Threonyl and Alanyl tRNA synthetase second additional domain|PF02824:TGS domain|PF00587:tRNA synthetase class II core domain (G, H, P, S and T)	tRNA-synt_2b
CNH35_RS02490	67.6596	4594.43	-6.08416	2.09828e-30	6.33914e-28	CNH35_RS02490	NZ_CP023390.1	478376	479400	+	1025	protein_coding	methionine ABC transporter ATP-binding protein && PF09383:NIL domain|PF00005:ABC transporter	ABC_tran
CNH35_RS15085	20.975	1967.96	-6.54759	3.58797e-30	9.75569e-28	hisH	NZ_CP023390.1	2841789	2842367	-	579	protein_coding	imidazole glycerol phosphate synthase subunit HisH && PF00117:Glutamine amidotransferase class-I	GATase
CNH35_RS15080	24.1947	2053.68	-6.40368	8.61585e-30	2.12968e-27	hisA	NZ_CP023390.1	2841092	2841796	-	705	protein_coding	1-(5-phosphoribosyl)-5-((5-phosphoribosylamino)methylideneamino)imidazole-4-carboxamide isomerase && PF00977:Histidine biosynthesis protein	-
CNH35_RS02035	59.6107	3816.05	-5.9989	1.63143e-29	3.69654e-27	CNH35_RS02035	NZ_CP023390.1	402855	403958	-	1104	protein_coding	aminotransferase class I/II-fold pyridoxal phosphate-dependent enzyme && PF01053:Cys/Met metabolism PLP-dependent enzyme	Cys_Met_Meta_PP
CNH35_RS02495	86.9771	5092.64	-5.87064	2.34648e-29	4.90776e-27	CNH35_RS02495	NZ_CP023390.1	479404	480063	+	660	protein_coding	ABC transporter permease && PF00528:Binding-protein-dependent transport system inner membrane component	BPD_transp_1
CNH35_RS15110	51.5617	3150.12	-5.93127	1.11493e-28	2.16536e-26	CNH35_RS15110	NZ_CP023390.1	2845815	2846633	-	819	protein_coding	ATP phosphoribosyltransferase regulatory subunit && PF13393:Histidyl-tRNA synthetase	-
CNH35_RS14495	410.541	19581.7	-5.57563	1.34774e-28	2.443e-26	CNH35_RS14495	NZ_CP023390.1	2719476	2720531	-	1056	protein_coding	PTS transporter subunit IIC && PF13303:Phosphotransferase system, EIIC	-
CNH35_RS02500	643.957	27512.1	-5.41683	1.30679e-27	2.22072e-25	gmpC	NZ_CP023390.1	480100	480942	+	843	protein_coding	dipeptide ABC transporter glycylmethionine-binding lipoprotein && PF03180:NlpA lipoprotein	-
CNH35_RS15480	173.905	7825.95	-5.49141	1.80164e-27	2.88157e-25	hisF	NZ_CP023390.1	2839708	2841095	-	1388	protein_coding	imidazole glycerol phosphate synthase subunit HisF && PF01503:Phosphoribosyl-ATP pyrophosphohydrolase|PF01502:Phosphoribosyl-AMP cyclohydrolase|PF00977:Histidine biosynthesis protein	-
CNH35_RS01960	95.026	4432.29	-5.54269	3.83955e-27	5.79986e-25	efeB	NZ_CP023390.1	386470	387699	+	1230	protein_coding	iron uptake transporter deferrochelatase/peroxidase subunit && PF04261:Dyp-type peroxidase family	-
CNH35_RS01965	62.8303	3048.86	-5.5993	8.56855e-27	1.2262e-24	CNH35_RS01965	NZ_CP023390.1	387680	389392	+	1713	protein_coding	FTR1 family protein && PF03239:Iron permease FTR1 family	-
CNH35_RS13990	2018.7	76472.6	-5.24341	1.37271e-26	1.8662e-24	CNH35_RS13990	NZ_CP023390.1	2613764	2613955	-	192	protein_coding	hypothetical protein && -	-
CNH35_RS02540	1666.16	56195.7	-5.07581	2.20066e-25	2.84933e-23	gltB	NZ_CP023390.1	486997	491496	+	4500	protein_coding	glutamate synthase large subunit && PF01645:Conserved region in glutamate synthase|PF01493:GXGXG motif|PF04898:Glutamate synthase central domain|PF00310:Glutamine amidotransferases class-II	GATase_2
CNH35_RS15065	74.0988	2744.47	-5.20979	2.18984e-24	2.70645e-22	CNH35_RS15065	NZ_CP023390.1	2839336	2839515	-	180	protein_coding	hypothetical protein && -	-
CNH35_RS00550	307.516	9548.57	-4.95629	4.8066e-24	5.68224e-22	adhE	NZ_CP023390.1	116515	119124	+	2610	protein_coding	bifunctional acetaldehyde-CoA/alcohol dehydrogenase && PF00171:Aldehyde dehydrogenase family|PF00465:Iron-containing alcohol dehydrogenase	Aldedh
CNH35_RS11580	297.857	9101.92	-4.9332	7.0696e-24	8.00926e-22	ilvD	NZ_CP023390.1	2169452	2171140	+	1689	protein_coding	dihydroxy-acid dehydratase && PF00920:Dehydratase family	ILVD_EDD
CNH35_RS10055	238.296	6941.97	-4.86418	3.06206e-23	3.33029e-21	CNH35_RS10055	NZ_CP023390.1	1950909	1952366	-	1458	protein_coding	ABC transporter permease subunit && PF00497:Bacterial extracellular solute-binding proteins, family 3|PF00528:Binding-protein-dependent transport system inner membrane component	BPD_transp_1
CNH35_RS01950	272.101	7725.94	-4.8272	4.66071e-23	4.87403e-21	CNH35_RS01950	NZ_CP023390.1	384806	385351	+	546	protein_coding	GNAT family N-acetyltransferase && PF13302:Acetyltransferase (GNAT) domain	-
CNH35_RS15140	74.0988	2360.56	-4.99241	7.23109e-23	7.28198e-21	CNH35_RS15140	NZ_CP023390.1	2851902	2852750	-	849	protein_coding	S-adenosyl-l-methionine hydroxide adenosyltransferase family protein && PF20257:SAM hydroxide adenosyltransferase C-terminal domain|PF01887:SAM hydroxide adenosyltransferase N-terminal domain	-
CNH35_RS14670	724.445	18699	-4.68983	1.75719e-22	1.70635e-20	CNH35_RS14670	NZ_CP023390.1	2747006	2748343	-	1338	protein_coding	aspartate aminotransferase family protein && PF00202:Aminotransferase class-III	Aminotran_3
CNH35_RS02030	90.1967	2643.21	-4.87216	2.88986e-22	2.70949e-20	CNH35_RS02030	NZ_CP023390.1	401698	402858	-	1161	protein_coding	PLP-dependent aspartate aminotransferase family protein && PF01053:Cys/Met metabolism PLP-dependent enzyme	Cys_Met_Meta_PP
CNH35_RS07145	198.052	5279.62	-4.73608	3.00393e-22	2.72257e-20	CNH35_RS07145	NZ_CP023390.1	1361802	1363184	-	1383	protein_coding	aspartate kinase && PF00696:Amino acid kinase family	AA_kinase
CNH35_RS02555	38574.9	1571.63	4.6172	3.41156e-22	2.99227e-20	treP	NZ_CP023390.1	493809	495236	+	1428	protein_coding	PTS system trehalose-specific EIIBC component && PF00367:phosphotransferase system, EIIB|PF02378:Phosphotransferase system, EIIC	-
CNH35_RS02545	737.323	18210.1	-4.62619	4.84456e-22	4.11636e-20	CNH35_RS02545	NZ_CP023390.1	491514	492977	+	1464	protein_coding	glutamate synthase subunit beta && PF07992:Pyridine nucleotide-disulphide oxidoreductase|PF14691:Dihydroprymidine dehydrogenase domain II, 4Fe-4S cluster	Pyr_redox_2
CNH35_RS04030	190.003	4951.62	-4.70338	5.47326e-22	4.50963e-20	hisC	NZ_CP023390.1	776412	777470	+	1059	protein_coding	histidinol-phosphate transaminase && PF00155:Aminotransferase class I and II	Aminotran_1_2
CNH35_RS00055	20.975	869.66	-5.36955	6.82845e-22	5.46076e-20	CNH35_RS00055	NZ_CP023390.1	14729	15424	+	696	protein_coding	AzlC family ABC transporter permease && PF03591:AzlC protein	-
CNH35_RS13505	91.8064	2560.59	-4.80084	7.44112e-22	5.78069e-20	CNH35_RS13505	NZ_CP023390.1	2529479	2530210	-	732	protein_coding	sirohydrochlorin chelatase && PF01903:CbiX	-
CNH35_RS09310	1357.08	31906.5	-4.55521	1.03995e-21	7.85451e-20	CNH35_RS09310	NZ_CP023390.1	1814675	1815766	-	1092	protein_coding	bifunctional 3-deoxy-7-phosphoheptulonate synthase/chorismate mutase && PF01817:Chorismate mutase type II|PF00793:DAHP synthetase I family	-
CNH35_RS02475	391.224	9392.02	-4.58517	1.46838e-21	1.07906e-19	CNH35_RS02475	NZ_CP023390.1	474488	475825	+	1338	protein_coding	sodium-dependent transporter && PF00209:Sodium:neurotransmitter symporter family	SNF
CNH35_RS11585	486.2	11530.2	-4.56756	1.61577e-21	1.15612e-19	ilvB	NZ_CP023390.1	2171168	2172937	+	1770	protein_coding	biosynthetic-type acetolactate synthase large subunit && PF00205:Thiamine pyrophosphate enzyme, central domain|PF02775:Thiamine pyrophosphate enzyme, C-terminal TPP binding domain|PF02776:Thiamine pyrophosphate enzyme, N-terminal TPP binding domain	TPP_enzyme_N
CNH35_RS05080	201.271	4952.24	-4.62047	1.99755e-21	1.39265e-19	CNH35_RS05080	NZ_CP023390.1	979207	980775	+	1569	protein_coding	alanine:cation symporter family protein && PF01235:Sodium:alanine symporter family	-
CNH35_RS04830	396.053	8722.36	-4.46075	1.05436e-20	7.167e-19	CNH35_RS04830	NZ_CP023390.1	920088	921293	-	1206	protein_coding	argininosuccinate synthase && PF00764:Arginosuccinate synthase	-
CNH35_RS07745	45.1225	1280.9	-4.82532	1.09787e-20	7.28076e-19	tdcB	NZ_CP023390.1	1510842	1511882	-	1041	protein_coding	bifunctional threonine ammonia-lyase/L-serine ammonia-lyase TdcB && PF00291:Pyridoxal-phosphate dependent enzyme	PALP
CNH35_RS13500	331.662	6886.69	-4.37579	4.62689e-20	2.99536e-18	nirB	NZ_CP023390.1	2527008	2529413	-	2406	protein_coding	nitrite reductase large subunit NirB && PF03460:Nitrite/Sulfite reductase ferredoxin-like half domain|PF07992:Pyridine nucleotide-disulphide oxidoreductase|PF18267:Rubredoxin NAD+ reductase C-terminal domain|PF01077:Nitrite and sulphite reductase 4Fe-4S domain|PF04324:BFD-like [2Fe-2S] binding domain	Pyr_redox_2
CNH35_RS12955	4304.56	219.255	4.29426	1.42169e-19	8.94408e-18	CNH35_RS12955	NZ_CP023390.1	2419713	2420516	+	804	protein_coding	CHAP domain-containing protein && PF05257:CHAP domain	-
CNH35_RS04745	74.0988	1689.66	-4.51004	1.44737e-19	8.94408e-18	CNH35_RS04745	NZ_CP023390.1	903574	904728	-	1155	protein_coding	FAD/NAD(P)-binding protein && PF07992:Pyridine nucleotide-disulphide oxidoreductase	Pyr_redox_2
CNH35_RS10050	67.6596	1564.17	-4.52976	1.70959e-19	1.03297e-17	CNH35_RS10050	NZ_CP023390.1	1950194	1950916	-	723	protein_coding	amino acid ABC transporter ATP-binding protein && PF00005:ABC transporter	ABC_tran
CNH35_RS00730	43.5126	1097.64	-4.65493	2.37319e-19	1.40276e-17	rocD	NZ_CP023390.1	161034	162218	-	1185	protein_coding	ornithine--oxo-acid transaminase && PF00202:Aminotransferase class-III	Aminotran_3
CNH35_RS14490	23171	1257.92	4.20305	2.44635e-19	1.41524e-17	isaA	NZ_CP023390.1	2718167	2718868	-	702	protein_coding	lytic transglycosylase IsaA && PF01464:Transglycosylase SLT domain	-
CNH35_RS04735	624.64	11072.4	-4.14768	9.84544e-19	5.57703e-17	CNH35_RS04735	NZ_CP023390.1	901809	903125	+	1317	protein_coding	Na+/H+ antiporter family protein && PF13726:Na+-H+ antiporter family|PF03553:Na+/H+ antiporter family	-
CNH35_RS11620	146.539	2760.62	-4.2351	1.50098e-18	8.30578e-17	ilvA	NZ_CP023390.1	2178912	2180180	+	1269	protein_coding	threonine ammonia-lyase IlvA && PF00291:Pyridoxal-phosphate dependent enzyme|PF00585:C-terminal regulatory domain of Threonine dehydratase	PALP
CNH35_RS11610	241.515	4368.31	-4.17657	1.52736e-18	8.30578e-17	leuC	NZ_CP023390.1	2176954	2178324	+	1371	protein_coding	3-isopropylmalate dehydratase large subunit && PF00330:Aconitase family (aconitate hydratase)	Aconitase
CNH35_RS04740	220.588	3988.75	-4.17616	1.7466e-18	9.31176e-17	CNH35_RS04740	NZ_CP023390.1	903144	903518	+	375	protein_coding	PaaI family thioesterase && PF03061:Thioesterase superfamily	4HBT
CNH35_RS15130	466.883	7824.09	-4.06663	4.10377e-18	2.1458e-16	CNH35_RS15130	NZ_CP023390.1	2849554	2851266	-	1713	protein_coding	ABC transporter ATP-binding protein && PF12558:ATP-binding cassette cobalt transporter|PF00005:ABC transporter	ABC_tran
CNH35_RS15120	70.8792	1395.82	-4.29849	4.68978e-18	2.40594e-16	CNH35_RS15120	NZ_CP023390.1	2848180	2848677	-	498	protein_coding	GNAT family N-acetyltransferase && PF13302:Acetyltransferase (GNAT) domain	-
CNH35_RS07750	19.3651	539.177	-4.79484	7.41857e-18	3.73299e-16	ald	NZ_CP023390.1	1511977	1513095	-	1119	protein_coding	alanine dehydrogenase && PF01262:Alanine dehydrogenase/PNT, C-terminal domain|PF05222:Alanine dehydrogenase/PNT, N-terminal domain	-
CNH35_RS07265	3997.1	244.103	4.03256	7.5511e-18	3.73299e-16	CNH35_RS07265	NZ_CP023390.1	1384578	1386224	+	1647	protein_coding	BCCT family transporter && PF02028:BCCT, betaine/carnitine/choline family transporter	-
CNH35_RS11590	22.5849	601.298	-4.73092	7.81479e-18	3.79436e-16	CNH35_RS11590	NZ_CP023390.1	2172937	2173191	+	255	protein_coding	ACT domain-containing protein && PF13291:ACT domain	-
CNH35_RS11600	520.005	8360.19	-4.00679	9.88499e-18	4.71531e-16	CNH35_RS11600	NZ_CP023390.1	2174362	2175891	+	1530	protein_coding	2-isopropylmalate synthase && PF08502:LeuA allosteric (dimerisation) domain|PF00682:HMGL-like	HMGL-like
CNH35_RS02560	10774.2	687.646	3.96948	1.18722e-17	5.5656e-16	treC	NZ_CP023390.1	495300	496940	+	1641	protein_coding	alpha%2Calpha-phosphotrehalase && PF00128:Alpha amylase, catalytic domain	-
CNH35_RS11605	368.687	5498.29	-3.89831	6.53445e-17	3.01138e-15	leuB	NZ_CP023390.1	2175894	2176940	+	1047	protein_coding	3-isopropylmalate dehydrogenase && PF00180:Isocitrate/isopropylmalate dehydrogenase	-
CNH35_RS13495	3.26682	239.755	-6.17007	1.17171e-16	5.30982e-15	nirD	NZ_CP023390.1	2526690	2527004	-	315	protein_coding	nitrite reductase small subunit NirD && PF13806:Rieske-like [2Fe-2S] domain	-
CNH35_RS04825	425.029	6011.4	-3.8219	1.89397e-16	8.44216e-15	argH	NZ_CP023390.1	918719	920098	-	1380	protein_coding	argininosuccinate lyase && PF00206:Lyase|PF14698:Argininosuccinate lyase C-terminal	-
CNH35_RS05295	1732.16	118.619	3.86647	2.29733e-16	1.00749e-14	CNH35_RS05295	NZ_CP023390.1	1019077	1020087	-	1011	protein_coding	acyltransferase family protein && PF01757:Acyltransferase family	-
CNH35_RS11615	103.075	1600.82	-3.95631	2.69264e-16	1.16211e-14	leuD	NZ_CP023390.1	2178325	2178897	+	573	protein_coding	3-isopropylmalate dehydratase small subunit && PF00694:Aconitase C-terminal domain	-
CNH35_RS02440	9304.49	693.237	3.74622	3.42343e-16	1.45442e-14	CNH35_RS02440	NZ_CP023390.1	467178	468662	+	1485	protein_coding	NADH dehydrogenase subunit 5 && PF00361:Proton-conducting membrane transporter	-
CNH35_RS14195	8095.56	605.025	3.74173	3.84456e-16	1.60821e-14	CNH35_RS14195	NZ_CP023390.1	2657325	2659289	+	1965	protein_coding	fructose-1%2C6-bisphosphatase && PF06874:Firmicute fructose-1,6-bisphosphatase	-
CNH35_RS11595	359.028	4922.43	-3.777	4.3014e-16	1.77205e-14	ilvC	NZ_CP023390.1	2173328	2174332	+	1005	protein_coding	ketol-acid reductoisomerase && PF01450:Acetohydroxy acid isomeroreductase, catalytic domain|PF07991:Acetohydroxy acid isomeroreductase, NADPH-binding domain	-
CNH35_RS06270	66.0499	1045.46	-3.98327	6.55685e-16	2.66091e-14	CNH35_RS06270	NZ_CP023390.1	1186112	1187059	-	948	protein_coding	TDT family transporter && PF03595:Voltage-dependent anion channel	C4dic_mal_tran
CNH35_RS02900	969.13	12145.2	-3.64748	1.41352e-15	5.65201e-14	pdxT	NZ_CP023390.1	554946	555506	+	561	protein_coding	pyridoxal 5'-phosphate synthase glutaminase subunit PdxT && PF01174:SNO glutamine amidotransferase family	-
CNH35_RS15445	1.6575	181.982	-6.72486	1.79682e-15	7.08052e-14	CNH35_RS15445	NZ_CP023390.1	1373593	1373697	-	105	protein_coding	hypothetical protein && -	-
CNH35_RS07465	180.344	2395.35	-3.731	2.02834e-15	7.87865e-14	phoU	NZ_CP023390.1	1427736	1428377	-	642	protein_coding	phosphate signaling complex protein PhoU && PF01895:PhoU domain	PhoU
CNH35_RS02570	278.54	14.254	4.27408	3.07117e-15	1.17613e-13	ffs	NZ_CP023390.1	497755	498024	+	270	protein_coding	signal recognition particle sRNA large type && -	-
CNH35_RS03315	88.5869	1240.52	-3.80686	3.45845e-15	1.30604e-13	CNH35_RS03315	NZ_CP023390.1	642992	644401	+	1410	protein_coding	T7SS effector LXG polymorphic toxin && PF04740:LXG domain of WXG superfamily	-
CNH35_RS01395	558.639	6820.84	-3.60983	3.57702e-15	1.33232e-13	CNH35_RS01395	NZ_CP023390.1	300845	301669	-	825	protein_coding	formate/nitrite transporter family protein && PF01226:Formate/nitrite transporter	-
CNH35_RS03910	7396.92	86946.8	-3.55513	4.54662e-15	1.67058e-13	CNH35_RS03910	NZ_CP023390.1	749355	751313	+	1959	protein_coding	fructose-specific PTS transporter subunit EIIC && PF00359:Phosphoenolpyruvate-dependent sugar phosphotransferase system, EIIA 2|PF02378:Phosphotransferase system, EIIC|PF02302:PTS system, Lactose/Cellobiose specific IIB subunit	PTS_EIIA_2
CNH35_RS03095	220.588	2735.77	-3.63219	6.17988e-15	2.24041e-13	CNH35_RS03095	NZ_CP023390.1	597027	597710	+	684	protein_coding	HAD family hydrolase && PF13419:Haloacid dehalogenase-like hydrolase	-
CNH35_RS07160	1461.72	16979.5	-3.53801	6.60927e-15	2.36455e-13	thrB	NZ_CP023390.1	1365724	1366638	+	915	protein_coding	homoserine kinase && PF00288:GHMP kinases N terminal domain|PF08544:GHMP kinases C terminal	GHMP_kinases
CNH35_RS15135	214.149	2605.32	-3.60444	1.00147e-14	3.53637e-13	CNH35_RS15135	NZ_CP023390.1	2851319	2851873	-	555	protein_coding	ECF-type riboflavin transporter substrate-binding protein && PF07155:ECF-type riboflavin transporter, S component	-
CNH35_RS02025	349.37	4124.79	-3.56129	1.04363e-14	3.59907e-13	CNH35_RS02025	NZ_CP023390.1	399888	401729	-	1842	protein_coding	bifunctional homocysteine S-methyltransferase/methylenetetrahydrofolate reductase && PF02574:Homocysteine S-methyltransferase|PF02219:Methylenetetrahydrofolate reductase	-
CNH35_RS06590	3876.37	333.557	3.5381	1.0457e-14	3.59907e-13	CNH35_RS06590	NZ_CP023390.1	1251502	1251735	+	234	protein_coding	acyl carrier protein && PF00550:Phosphopantetheine attachment site	PP-binding
CNH35_RS05290	1057.67	11988.1	-3.50257	1.17758e-14	4.00231e-13	CNH35_RS05290	NZ_CP023390.1	1017727	1018881	-	1155	protein_coding	aminotransferase class I/II-fold pyridoxal phosphate-dependent enzyme && PF00155:Aminotransferase class I and II	Aminotran_1_2
CNH35_RS13080	181.954	2186	-3.58626	1.55684e-14	5.22598e-13	CNH35_RS13080	NZ_CP023390.1	2442688	2443605	-	918	protein_coding	bile acid:sodium symporter family protein && PF01758:Sodium Bile acid symporter family	-
CNH35_RS01455	1202.55	99.3611	3.59525	1.76125e-14	5.84005e-13	CNH35_RS01455	NZ_CP023390.1	311606	313138	-	1533	protein_coding	sodium:solute symporter && PF00474:Sodium:solute symporter family	-
CNH35_RS15125	175.515	2084.12	-3.56937	2.21388e-14	7.25245e-13	CNH35_RS15125	NZ_CP023390.1	2848724	2849557	-	834	protein_coding	energy-coupling factor transporter transmembrane protein EcfT && PF02361:Cobalt transport protein	-
CNH35_RS03900	3625.24	39489	-3.44528	2.34072e-14	7.57669e-13	CNH35_RS03900	NZ_CP023390.1	747668	748432	+	765	protein_coding	DeoR/GlpR family DNA-binding transcription regulator && PF00455:DeoR C terminal sensor domain|PF08220:DeoR-like helix-turn-helix domain	DeoR
CNH35_RS03905	2630.41	28235.8	-3.42414	3.25656e-14	1.04171e-12	pfkB	NZ_CP023390.1	748429	749349	+	921	protein_coding	1-phosphofructokinase && PF00294:pfkB family carbohydrate kinase	PfkB
CNH35_RS00805	405.712	4473.29	-3.46264	3.76638e-14	1.19079e-12	CNH35_RS00805	NZ_CP023390.1	180379	181971	-	1593	protein_coding	ABC transporter ATP-binding protein && PF00005:ABC transporter|PF08352:Oligopeptide/dipeptide transporter, C-terminal region	ABC_tran
CNH35_RS09285	3433.68	319.269	3.42629	5.17585e-14	1.6176e-12	acsA	NZ_CP023390.1	1809347	1811053	-	1707	protein_coding	acetate--CoA ligase && PF00501:AMP-binding enzyme|PF13193:AMP-binding enzyme C-terminal domain	AMP-binding
CNH35_RS09225	677.762	6935.76	-3.3551	1.29459e-13	3.99998e-12	serA	NZ_CP023390.1	1794725	1796329	+	1605	protein_coding	phosphoglycerate dehydrogenase && PF02826:D-isomer specific 2-hydroxyacid dehydrogenase, NAD binding domain|PF00389:D-isomer specific 2-hydroxyacid dehydrogenase, catalytic domain|PF01842:ACT domain|PF19304:D-3-phosphoglycerate dehydrogenase intervening domain	2-Hacid_dh_C
CNH35_RS03245	9077.52	920.599	3.30144	1.93173e-13	5.90154e-12	CNH35_RS03245	NZ_CP023390.1	630314	631798	+	1485	protein_coding	APC family permease && PF13520:Amino acid permease	-
CNH35_RS14665	2820.36	27534.4	-3.28726	2.31541e-13	6.99512e-12	CNH35_RS14665	NZ_CP023390.1	2745477	2746925	+	1449	protein_coding	amino acid permease && PF13520:Amino acid permease	-
CNH35_RS02895	635.908	6317.04	-3.31225	2.44619e-13	7.30901e-12	pdxS	NZ_CP023390.1	554055	554942	+	888	protein_coding	pyridoxal 5'-phosphate synthase lyase subunit PdxS && PF01680:SOR/SNZ family	-
CNH35_RS02445	22076.4	2286.64	3.27112	2.80346e-13	8.28543e-12	CNH35_RS02445	NZ_CP023390.1	468675	471380	+	2706	protein_coding	YbcC family protein && PF10070:Probable inorganic carbon transporter subunit DabA	-
CNH35_RS04370	404037	42445.3	3.25081	3.59866e-13	1.05212e-11	ssrA	NZ_CP023390.1	845069	845430	+	362	protein_coding	transfer-messenger RNA && -	-
CNH35_RS05300	77.3184	883.948	-3.51415	3.69718e-13	1.06943e-11	CNH35_RS05300	NZ_CP023390.1	1020240	1020659	+	420	protein_coding	MarR family transcriptional regulator && PF01047:MarR family	MarR
CNH35_RS09220	1522.89	14435.6	-3.24471	4.53091e-13	1.29679e-11	CNH35_RS09220	NZ_CP023390.1	1793578	1794738	+	1161	protein_coding	alanine--glyoxylate aminotransferase family protein && PF00266:Aminotransferase class-V	Aminotran_5
CNH35_RS07470	159.417	1639.96	-3.36235	5.00993e-13	1.41896e-11	pstB	NZ_CP023390.1	1428384	1429235	-	852	protein_coding	phosphate ABC transporter ATP-binding protein PstB && PF00005:ABC transporter	ABC_tran
CNH35_RS00720	127.222	1339.29	-3.39551	5.08359e-13	1.42498e-11	argJ	NZ_CP023390.1	158711	159952	-	1242	protein_coding	bifunctional glutamate N-acetyltransferase/amino-acid acetyltransferase ArgJ && PF01960:ArgJ family	-
CNH35_RS01115	217.369	2176.68	-3.3236	5.32415e-13	1.47718e-11	lrgA	NZ_CP023390.1	254098	254541	+	444	protein_coding	antiholin-like murein hydrolase modulator LrgA && PF03788:LrgA family	-
CNH35_RS14185	1023.86	9620	-3.23195	5.82348e-13	1.5994e-11	CNH35_RS14185	NZ_CP023390.1	2655485	2656180	+	696	protein_coding	ATP-binding cassette domain-containing protein && PF00005:ABC transporter	ABC_tran
CNH35_RS00520	310.735	3021.53	-3.2813	6.2355e-13	1.69543e-11	CNH35_RS00520	NZ_CP023390.1	111865	113400	+	1536	protein_coding	bifunctional metallophosphatase/5'-nucleotidase && PF00149:Calcineurin-like phosphoesterase|PF02872:5'-nucleotidase, C-terminal domain	Metallophos
CNH35_RS05380	67.6596	756.6	-3.4821	8.35326e-13	2.24876e-11	CNH35_RS05380	NZ_CP023390.1	1037692	1038396	+	705	protein_coding	phosphoribosylaminoimidazolesuccinocarboxamide synthase && PF01259:SAICAR synthetase	-
CNH35_RS00515	64.4401	714.979	-3.47076	1.24215e-12	3.29315e-11	CNH35_RS00515	NZ_CP023390.1	110270	111814	+	1545	protein_coding	hypothetical protein && -	-
CNH35_RS07480	106.294	1092.05	-3.36025	1.2475e-12	3.29315e-11	pstC	NZ_CP023390.1	1430201	1431127	-	927	protein_coding	phosphate ABC transporter permease subunit PstC && PF00528:Binding-protein-dependent transport system inner membrane component	BPD_transp_1
CNH35_RS12170	1065.72	9556.64	-3.16462	1.48807e-12	3.89044e-11	fmtB	NZ_CP023390.1	2282772	2290208	-	7437	protein_coding	LPXTG-anchored DUF1542 repeat protein FmtB && PF07564:Domain of Unknown Function (DUF1542)|PF04650:YSIRK type signal peptide	YSIRK_signal
CNH35_RS14830	41.9028	495.693	-3.56257	1.95904e-12	5.07298e-11	CNH35_RS14830	NZ_CP023390.1	2777169	2778593	+	1425	protein_coding	alkaline phosphatase && PF00245:Alkaline phosphatase	-
CNH35_RS07475	98.2456	987.069	-3.32798	2.40281e-12	6.16343e-11	pstA	NZ_CP023390.1	1429282	1430199	-	918	protein_coding	phosphate ABC transporter permease PstA && PF00528:Binding-protein-dependent transport system inner membrane component	BPD_transp_1
CNH35_RS14910	7124.87	823.691	3.11245	3.15079e-12	8.00653e-11	CNH35_RS14910	NZ_CP023390.1	2795654	2797606	+	1953	protein_coding	PTS fructose transporter subunit IIABC && PF00359:Phosphoenolpyruvate-dependent sugar phosphotransferase system, EIIA 2|PF02302:PTS system, Lactose/Cellobiose specific IIB subunit|PF02378:Phosphotransferase system, EIIC	PTS_EIIA_2
CNH35_RS07505	260.833	2331.99	-3.16011	3.98652e-12	1.00364e-10	CNH35_RS07505	NZ_CP023390.1	1436783	1437988	+	1206	protein_coding	aspartate kinase && PF00696:Amino acid kinase family	AA_kinase
CNH35_RS00725	117.563	1114.42	-3.24421	4.64949e-12	1.15014e-10	argC	NZ_CP023390.1	159964	160995	-	1032	protein_coding	N-acetyl-gamma-glutamyl-phosphate reductase && PF02774:Semialdehyde dehydrogenase, dimerisation domain|PF01118:Semialdehyde dehydrogenase, NAD binding domain	-
CNH35_RS14755	338.101	2968.1	-3.13382	4.653e-12	1.15014e-10	nrdD	NZ_CP023390.1	2763498	2765348	-	1851	protein_coding	anaerobic ribonucleoside-triphosphate reductase && PF13597:Anaerobic ribonucleoside-triphosphate reductase	-
CNH35_RS13205	1426.3	161.482	3.14161	5.23936e-12	1.28341e-10	gltS	NZ_CP023390.1	2468280	2469488	+	1209	protein_coding	sodium/glutamate symporter && PF03616:Sodium/glutamate symporter	-
CNH35_RS09395	32931	4005.52	3.03934	7.04272e-12	1.70443e-10	CNH35_RS09395	NZ_CP023390.1	1833854	1834276	-	423	protein_coding	YtxH domain-containing protein && -	-
CNH35_RS05190	53.1715	555.329	-3.38329	7.08353e-12	1.70443e-10	CNH35_RS05190	NZ_CP023390.1	1000114	1002078	+	1965	protein_coding	bacteriocin-associated integral membrane family protein && PF07242:Protein of unknown function (DUF1430)	-
CNH35_RS08605	668.103	5559.79	-3.05679	8.58928e-12	2.03826e-10	CNH35_RS08605	NZ_CP023390.1	1669335	1670555	-	1221	protein_coding	Fic family protein && PF02661:Fic/DOC family	Fic
CNH35_RS13435	310.735	2648.8	-3.09137	8.62081e-12	2.03826e-10	CNH35_RS13435	NZ_CP023390.1	2513300	2514469	-	1170	protein_coding	NarK/NasA family nitrate transporter && PF07690:Major Facilitator Superfamily	MFS_1
CNH35_RS11840	267.272	24.1938	3.45729	1.16274e-11	2.72543e-10	sceD	NZ_CP023390.1	2220281	2220976	-	696	protein_coding	lytic transglycosylase SceD && PF06737:Transglycosylase-like domain	-
CNH35_RS06275	3.26682	121.725	-5.19298	1.28766e-11	2.99244e-10	CNH35_RS06275	NZ_CP023390.1	1187308	1187496	+	189	protein_coding	hypothetical protein && -	-
CNH35_RS05165	1806.21	221.118	3.02918	1.7126e-11	3.94623e-10	CNH35_RS05165	NZ_CP023390.1	997977	998153	+	177	protein_coding	YkvS family protein && PF09953:Uncharacterized protein conserved in bacteria (DUF2187)	-
CNH35_RS04975	53.1715	528.617	-3.31219	1.83751e-11	4.19847e-10	CNH35_RS04975	NZ_CP023390.1	956707	958422	+	1716	protein_coding	ABC transporter substrate-binding protein && PF00496:Bacterial extracellular solute-binding proteins, family 5 Middle	-
CNH35_RS09060	74058.9	9470.91	2.96708	1.86187e-11	4.2187e-10	CNH35_RS09060	NZ_CP023390.1	1759610	1760731	-	1122	protein_coding	citrate synthase && PF00285:Citrate synthase, C-terminal domain	Citrate_synt
CNH35_RS03560	67.6596	641.055	-3.24307	2.12603e-11	4.77743e-10	CNH35_RS03560	NZ_CP023390.1	683627	684370	-	744	protein_coding	metal ABC transporter ATP-binding protein && PF00005:ABC transporter	ABC_tran
CNH35_RS13915	256.003	2067.35	-3.0133	2.9493e-11	6.57308e-10	cntA	NZ_CP023390.1	2600688	2602286	-	1599	protein_coding	staphylopine-dependent metal ABC transporter substrate-binding protein CntA && PF00496:Bacterial extracellular solute-binding proteins, family 5 Middle	-
CNH35_RS00050	985.227	7594.86	-2.94643	3.03825e-11	6.71625e-10	serS	NZ_CP023390.1	12793	14079	+	1287	protein_coding	serine--tRNA ligase && PF00587:tRNA synthetase class II core domain (G, H, P, S and T)|PF02403:Seryl-tRNA synthetase N-terminal domain	tRNA-synt_2b
CNH35_RS05445	2450.11	313.678	2.96486	3.35741e-11	7.33114e-10	graF	NZ_CP023390.1	1050904	1051038	-	135	protein_coding	glycopeptide resistance-associated protein GraF && -	-
CNH35_RS14735	421.809	46.5579	3.17522	3.37033e-11	7.33114e-10	CNH35_RS14735	NZ_CP023390.1	2760824	2762446	-	1623	protein_coding	BCCT family transporter && PF02028:BCCT, betaine/carnitine/choline family transporter	-
CNH35_RS15260	19.3651	249.073	-3.6811	3.70223e-11	7.98918e-10	CNH35_RS15260	NZ_CP023390.1	2872202	2872555	-	354	protein_coding	DUF3147 family protein && PF11345:Protein of unknown function (DUF3147)	-
CNH35_RS02020	750.201	5767.89	-2.94261	3.8255e-11	8.19018e-10	metE	NZ_CP023390.1	397663	399891	-	2229	protein_coding	5-methyltetrahydropteroyltriglutamate--homocysteine S-methyltransferase && PF08267:Cobalamin-independent synthase, N-terminal domain|PF01717:Cobalamin-independent synthase, Catalytic domain	-
CNH35_RS14075	1006.15	7655.74	-2.92763	3.89671e-11	8.27748e-10	CNH35_RS14075	NZ_CP023390.1	2627840	2632339	-	4500	protein_coding	E domain-containing protein && PF17041:E domain|PF04650:YSIRK type signal peptide|PF18483:Bacterial lectin|PF07501:G5 domain	YSIRK_signal
CNH35_RS14265	8.09605	154.649	-4.24547	4.04398e-11	8.52371e-10	CNH35_RS14265	NZ_CP023390.1	2671098	2671268	-	171	protein_coding	hypothetical protein && -	-
CNH35_RS14315	19589.3	2607.18	2.90943	4.17295e-11	8.72788e-10	ptsG	NZ_CP023390.1	2678317	2680383	-	2067	protein_coding	glucose-specific PTS transporter subunit IIBC && PF00358:phosphoenolpyruvate-dependent sugar phosphotransferase system, EIIA 1|PF00367:phosphotransferase system, EIIB|PF02378:Phosphotransferase system, EIIC	-
CNH35_RS01100	181.954	1464.16	-3.00808	4.81174e-11	9.98712e-10	scdA	NZ_CP023390.1	250567	251241	+	675	protein_coding	iron-sulfur cluster repair di-iron protein ScdA && PF01814:Hemerythrin HHE cation binding domain|PF04405:Domain of Unknown function (DUF542)	-
CNH35_RS05170	5719.55	764.676	2.90272	5.55989e-11	1.14525e-09	CNH35_RS05170	NZ_CP023390.1	998168	998770	+	603	protein_coding	CPBP family glutamic-type intramembrane protease && PF02517:Type II CAAX prenyl endopeptidase Rce1-like	-
CNH35_RS13740	1432.74	185.088	2.95143	5.66481e-11	1.15809e-09	CNH35_RS13740	NZ_CP023390.1	2567111	2568520	+	1410	protein_coding	amino acid permease && PF00324:Amino acid permease	AA_permease
CNH35_RS07515	2002.6	14758.6	-2.88158	6.49337e-11	1.31757e-09	dapA	NZ_CP023390.1	1439043	1439930	+	888	protein_coding	4-hydroxy-tetrahydrodipicolinate synthase && PF00701:Dihydrodipicolinate synthetase family	-
CNH35_RS13395	949.812	120.482	2.97719	6.79774e-11	1.3682e-09	CNH35_RS13395	NZ_CP023390.1	2504390	2504773	+	384	protein_coding	YbgA family protein && PF08349:Protein of unknown function (DUF1722)	-
CNH35_RS07155	3630.07	26612.5	-2.87402	6.8435e-11	1.3682e-09	thrC	NZ_CP023390.1	1364661	1365722	+	1062	protein_coding	threonine synthase && PF00291:Pyridoxal-phosphate dependent enzyme	PALP
CNH35_RS07810	6567.89	895.13	2.87504	7.68425e-11	1.52507e-09	recU	NZ_CP023390.1	1523774	1524400	+	627	protein_coding	Holliday junction resolvase RecU && PF03838:Recombination protein U	-
CNH35_RS08465	5822.57	795.736	2.87105	8.39184e-11	1.65344e-09	CNH35_RS08465	NZ_CP023390.1	1643692	1644375	-	684	protein_coding	hypothetical protein && PF01957:NfeD-like C-terminal, partner-binding	-
CNH35_RS00715	107.904	881.463	-3.02955	9.35678e-11	1.81819e-09	argB	NZ_CP023390.1	157931	158695	-	765	protein_coding	acetylglutamate kinase && PF00696:Amino acid kinase family	AA_kinase
CNH35_RS09140	8180.88	1132.43	2.85266	9.38927e-11	1.81819e-09	ald	NZ_CP023390.1	1780333	1781451	-	1119	protein_coding	alanine dehydrogenase && PF01262:Alanine dehydrogenase/PNT, C-terminal domain|PF05222:Alanine dehydrogenase/PNT, N-terminal domain	-
CNH35_RS13155	95.026	787.661	-3.0505	9.42864e-11	1.81819e-09	CNH35_RS13155	NZ_CP023390.1	2460592	2461278	-	687	protein_coding	ribose 5-phosphate isomerase A && PF06026:Ribose 5-phosphate isomerase A (phosphoriboisomerase A)	Rib_5-P_isom_A
CNH35_RS08280	383.175	2816.53	-2.87769	1.31361e-10	2.51528e-09	CNH35_RS08280	NZ_CP023390.1	1612866	1613390	-	525	protein_coding	shikimate kinase && PF01202:Shikimate kinase	SKI
CNH35_RS00800	1331.33	9475.26	-2.83126	1.33794e-10	2.54395e-09	CNH35_RS00800	NZ_CP023390.1	179002	180114	+	1113	protein_coding	RES domain-containing protein && PF08808:RES domain	-
CNH35_RS08740	4621.69	645.404	2.83984	1.34899e-10	2.54715e-09	ssrS	NZ_CP023390.1	1695839	1696029	-	191	protein_coding	6S RNA && -	-
CNH35_RS03550	257.613	1915.78	-2.89442	1.44551e-10	2.71058e-09	CNH35_RS03550	NZ_CP023390.1	681871	682800	-	930	protein_coding	metal ABC transporter substrate-binding protein && PF01297:Zinc-uptake complex component A periplasmic	-
CNH35_RS13530	763.08	5437.41	-2.83294	1.59799e-10	2.95987e-09	adcA	NZ_CP023390.1	2533123	2534718	-	1596	protein_coding	zinc ABC transporter substrate-binding lipoprotein AdcA && PF09223:ZinT (YodA) periplasmic lipocalin-like zinc-recruitment|PF01297:Zinc-uptake complex component A periplasmic	-
CNH35_RS07220	357.419	2605.32	-2.8656	1.60022e-10	2.95987e-09	CNH35_RS07220	NZ_CP023390.1	1375780	1376013	+	234	protein_coding	hypothetical protein && -	-
CNH35_RS14710	434.687	53.3913	3.0216	1.82151e-10	3.34642e-09	betA	NZ_CP023390.1	2755410	2757119	-	1710	protein_coding	choline dehydrogenase && PF05199:GMC oxidoreductase|PF00732:GMC oxidoreductase	-
CNH35_RS07075	25.8046	276.406	-3.41828	2.00541e-10	3.65954e-09	CNH35_RS07075	NZ_CP023390.1	1351032	1351226	+	195	protein_coding	hypothetical protein && -	-
CNH35_RS14590	1841.62	12678.2	-2.78327	2.40738e-10	4.36378e-09	CNH35_RS14590	NZ_CP023390.1	2732881	2733747	-	867	protein_coding	fructosamine kinase family protein && PF03881:Fructosamine kinase	Fructosamin_kin
CNH35_RS03135	1070.54	7383.03	-2.78581	2.52996e-10	4.55561e-09	sdrD	NZ_CP023390.1	604878	608825	+	3948	protein_coding	MSCRAMM family adhesin SdrD && PF17210:SdrD B-like domain|PF17961:Bacterial Ig domain|PF00746:LPXTG cell wall anchor motif|PF10425:C-terminus of bacterial fibrinogen-binding adhesin|PF04650:YSIRK type signal peptide	YSIRK_signal
CNH35_RS14655	2311.67	15845.8	-2.77706	2.55066e-10	4.56265e-09	CNH35_RS14655	NZ_CP023390.1	2743830	2744789	-	960	protein_coding	L-lactate dehydrogenase && PF02866:lactate/malate dehydrogenase, alpha/beta C-terminal domain|PF00056:lactate/malate dehydrogenase, NAD binding domain	-
CNH35_RS07165	1708.01	11719.7	-2.77851	2.58559e-10	4.59491e-09	CNH35_RS07165	NZ_CP023390.1	1366696	1367499	+	804	protein_coding	Cof-type HAD-IIB family hydrolase && PF08282:haloacid dehalogenase-like hydrolase	Hydrolase_3
CNH35_RS00345	928.885	127.937	2.85854	2.80757e-10	4.957e-09	sirC	NZ_CP023390.1	76496	77494	-	999	protein_coding	staphyloferrin B ABC transporter permease subunit SirC && PF01032:FecCD transport family	-
CNH35_RS06185	90.1967	703.798	-2.96331	3.21392e-10	5.63783e-09	CNH35_RS06185	NZ_CP023390.1	1172160	1172666	+	507	protein_coding	hypothetical protein && -	-
CNH35_RS14875	59.6107	498.799	-3.06371	3.46931e-10	6.04683e-09	arcA	NZ_CP023390.1	2787869	2789104	-	1236	protein_coding	arginine deiminase && PF02274:Arginine deiminase	-
CNH35_RS12255	256.003	29.7849	3.09684	3.75663e-10	6.50591e-09	CNH35_RS12255	NZ_CP023390.1	2302272	2302457	-	186	protein_coding	hypothetical protein && -	-
CNH35_RS09005	1608.21	10818.3	-2.74992	3.785e-10	6.51355e-09	CNH35_RS09005	NZ_CP023390.1	1745825	1747225	-	1401	protein_coding	replication initiation and membrane attachment family protein && PF07261:Replication initiation and membrane attachment	-
CNH35_RS00060	190.003	1357.93	-2.837	4.20108e-10	7.18411e-09	CNH35_RS00060	NZ_CP023390.1	15421	15750	+	330	protein_coding	AzlD domain-containing protein && PF05437:Branched-chain amino acid transport protein (AzlD)	-
CNH35_RS02525	1419.86	204.346	2.79571	4.26655e-10	7.25046e-09	CNH35_RS02525	NZ_CP023390.1	483920	484702	-	783	protein_coding	YibE/F family protein && PF07907:YibE/F-like protein	-
CNH35_RS04465	67.6596	544.147	-3.00668	4.51809e-10	7.63024e-09	CNH35_RS04465	NZ_CP023390.1	860790	860993	+	204	protein_coding	sterile alpha motif-like domain-containing protein && PF06855:YozE SAM-like fold	-
CNH35_RS13910	127.222	931.16	-2.87121	4.92599e-10	8.26776e-09	CNH35_RS13910	NZ_CP023390.1	2599740	2600675	-	936	protein_coding	ABC transporter permease && PF00528:Binding-protein-dependent transport system inner membrane component|PF19300:Binding-prot-dependent transport system membrane comp, N-term	BPD_transp_1
CNH35_RS14680	56171.2	8588.8	2.70928	5.6899e-10	9.49132e-09	CNH35_RS14680	NZ_CP023390.1	2749140	2750030	+	891	protein_coding	fructose bisphosphate aldolase && PF00274:Fructose-bisphosphate aldolase class-I	-
CNH35_RS02890	315.565	2157.43	-2.77312	5.82569e-10	9.65857e-09	CNH35_RS02890	NZ_CP023390.1	552569	553951	-	1383	protein_coding	PLP-dependent aminotransferase family protein && PF00155:Aminotransferase class I and II|PF00392:Bacterial regulatory proteins, gntR family	Aminotran_1_2
CNH35_RS03955	2685.14	404.996	2.72854	6.56737e-10	1.08222e-08	CNH35_RS03955	NZ_CP023390.1	759871	760455	-	585	protein_coding	hypothetical protein && -	-
CNH35_RS04630	1104.35	162.103	2.76701	7.06134e-10	1.15661e-08	CNH35_RS04630	NZ_CP023390.1	884150	884977	+	828	protein_coding	sulfite exporter TauE/SafE family protein && PF01925:Sulfite exporter TauE/SafE	-
CNH35_RS14190	891.861	5850.51	-2.71361	7.20069e-10	1.17238e-08	CNH35_RS14190	NZ_CP023390.1	2656182	2656952	+	771	protein_coding	ABC transporter permease && PF12730:ABC-2 family transporter protein	-
CNH35_RS07865	147239	22837.5	2.68868	7.3664e-10	1.19222e-08	CNH35_RS07865	NZ_CP023390.1	1537688	1538368	-	681	protein_coding	zinc metallopeptidase && PF04298:Putative neutral zinc metallopeptidase	-
CNH35_RS13880	1751.48	262.739	2.73613	7.51685e-10	1.20937e-08	CNH35_RS13880	NZ_CP023390.1	2593370	2594947	-	1578	protein_coding	FMN-binding glutamate synthase family protein && PF01645:Conserved region in glutamate synthase	-
CNH35_RS07150	3530.27	22786.5	-2.69032	7.62281e-10	1.2192e-08	CNH35_RS07150	NZ_CP023390.1	1363375	1364655	+	1281	protein_coding	homoserine dehydrogenase && PF03447:Homoserine dehydrogenase, NAD binding domain|PF00742:Homoserine dehydrogenase	-
CNH35_RS00305	629.469	4099.32	-2.70309	9.42247e-10	1.49823e-08	CNH35_RS00305	NZ_CP023390.1	66251	68026	-	1776	protein_coding	oleate hydratase && PF06100:MCRA family	-
CNH35_RS05160	877.373	129.179	2.76231	1.06944e-09	1.69058e-08	CNH35_RS05160	NZ_CP023390.1	996792	997778	-	987	protein_coding	lipoate--protein ligase && PF03099:Biotin/lipoate A/B protein ligase family|PF10437:Bacterial lipoate protein ligase C-terminus	BPL_LipA_LipB
CNH35_RS00755	9521.81	1505.78	2.6606	1.1289e-09	1.77427e-08	ptsG	NZ_CP023390.1	166640	168685	-	2046	protein_coding	glucose-specific PTS transporter subunit IIBC && PF00367:phosphotransferase system, EIIB|PF00358:phosphoenolpyruvate-dependent sugar phosphotransferase system, EIIA 1|PF02378:Phosphotransferase system, EIIC	-
CNH35_RS14115	2060.55	319.891	2.68677	1.24469e-09	1.94233e-08	CNH35_RS14115	NZ_CP023390.1	2642311	2643669	-	1359	protein_coding	gluconate:H+ symporter && PF02447:GntP family permease	-
CNH35_RS04635	1484.25	227.952	2.70209	1.25012e-09	1.94233e-08	CNH35_RS04635	NZ_CP023390.1	885004	886323	+	1320	protein_coding	bifunctional metallophosphatase/5'-nucleotidase && PF02872:5'-nucleotidase, C-terminal domain|PF00149:Calcineurin-like phosphoesterase	Metallophos
CNH35_RS00510	27.4144	255.285	-3.21657	1.25869e-09	1.94454e-08	CNH35_RS00510	NZ_CP023390.1	109085	110041	-	957	protein_coding	phosphate/phosphite/phosphonate ABC transporter substrate-binding protein && PF12974:ABC transporter, phosphonate, periplasmic substrate-binding protein	-
CNH35_RS07615	41533.6	6667.4	2.63905	1.40725e-09	2.15124e-08	CNH35_RS07615	NZ_CP023390.1	1457155	1459953	-	2799	protein_coding	2-oxoglutarate dehydrogenase E1 component && PF02779:Transketolase, pyrimidine binding domain|PF16870:2-oxoglutarate dehydrogenase C-terminal|PF00676:Dehydrogenase E1 component	-
CNH35_RS07005	11.3158	152.164	-3.74237	1.40832e-09	2.15124e-08	CNH35_RS07005	NZ_CP023390.1	1345483	1345707	+	225	protein_coding	hypothetical protein && -	-
CNH35_RS13595	17.7553	190.058	-3.416	1.50149e-09	2.28076e-08	CNH35_RS13595	NZ_CP023390.1	2542327	2542431	+	105	protein_coding	putative metal homeostasis protein && -	-
CNH35_RS01120	363.858	2339.44	-2.68456	1.59054e-09	2.40259e-08	lrgB	NZ_CP023390.1	254534	255235	+	702	protein_coding	antiholin-like protein LrgB && PF04172:LrgB-like family	-
CNH35_RS07080	33.8537	295.663	-3.12457	1.63568e-09	2.45714e-08	CNH35_RS07080	NZ_CP023390.1	1351267	1351617	+	351	protein_coding	polymorphic toxin type 50 domain-containing protein && PF15542:Bacterial toxin 50	-
CNH35_RS00170	127.222	871.524	-2.77573	1.65522e-09	2.47282e-08	CNH35_RS00170	NZ_CP023390.1	37219	37974	-	756	protein_coding	sulfite exporter TauE/SafE family protein && PF01925:Sulfite exporter TauE/SafE	-
CNH35_RS00460	13520.5	83304	-2.62324	1.72004e-09	2.55562e-08	CNH35_RS00460	NZ_CP023390.1	100430	101031	+	602	protein_coding	hypothetical protein && -	-
CNH35_RS13345	1548.65	243.482	2.66832	1.88708e-09	2.78857e-08	CNH35_RS13345	NZ_CP023390.1	2496237	2497241	+	1005	protein_coding	oxidoreductase && PF08240:Alcohol dehydrogenase GroES-like domain|PF00107:Zinc-binding dehydrogenase	ADH_zinc_N
CNH35_RS04485	2229.58	13702.6	-2.61958	1.94816e-09	2.86327e-08	CNH35_RS04485	NZ_CP023390.1	862877	863371	-	495	protein_coding	GNAT family N-acetyltransferase && PF13420:Acetyltransferase (GNAT) domain	-
CNH35_RS01850	748.592	113.649	2.71788	2.02689e-09	2.96296e-08	CNH35_RS01850	NZ_CP023390.1	366725	367726	+	1002	protein_coding	LLM class flavin-dependent oxidoreductase && PF00296:Luciferase-like monooxygenase	-
CNH35_RS07520	851.617	5265.95	-2.62835	2.16909e-09	3.15388e-08	dapB	NZ_CP023390.1	1439927	1440649	+	723	protein_coding	4-hydroxy-tetrahydrodipicolinate reductase && PF05173:Dihydrodipicolinate reductase, C-terminus|PF01113:Dihydrodipicolinate reductase, N-terminus	DapB_N
CNH35_RS04080	383.175	2410.88	-2.65334	2.23402e-09	3.23102e-08	nrdI	NZ_CP023390.1	784263	784661	+	399	protein_coding	class Ib ribonucleoside-diphosphate reductase assembly flavoprotein NrdI && PF07972:NrdI Flavodoxin like	-
CNH35_RS15115	297.857	1867.32	-2.64809	2.92341e-09	4.20569e-08	CNH35_RS15115	NZ_CP023390.1	2846938	2848062	-	1125	protein_coding	polysaccharide deacetylase family protein && PF01522:Polysaccharide deacetylase	Polysacc_deac_1
CNH35_RS09080	365.467	2249.99	-2.62195	3.53078e-09	5.05274e-08	pfkA	NZ_CP023390.1	1766545	1767513	-	969	protein_coding	6-phosphofructokinase && PF00365:Phosphofructokinase	PFK
CNH35_RS08005	4515.44	755.358	2.57938	3.68537e-09	5.24634e-08	CNH35_RS08005	NZ_CP023390.1	1560929	1561474	-	546	protein_coding	ECF transporter S component && PF12822:ECF transporter, substrate-specific component	-
CNH35_RS07590	750.201	4504.35	-2.5859	3.80362e-09	5.38648e-08	CNH35_RS07590	NZ_CP023390.1	1451380	1453266	-	1887	protein_coding	nitric oxide reductase activation protein NorD && -	-
CNH35_RS09585	12165	2086.61	2.54342	4.87383e-09	6.8663e-08	pckA	NZ_CP023390.1	1875972	1877564	+	1593	protein_coding	phosphoenolpyruvate carboxykinase (ATP) && PF01293:Phosphoenolpyruvate carboxykinase	-
CNH35_RS04505	3329.05	564.026	2.56093	4.90815e-09	6.87224e-08	CNH35_RS04505	NZ_CP023390.1	865828	866148	-	321	protein_coding	thioredoxin family protein && PF00085:Thioredoxin	-
CNH35_RS07595	133.661	860.963	-2.68695	4.9286e-09	6.87224e-08	CNH35_RS07595	NZ_CP023390.1	1453280	1454071	-	792	protein_coding	MoxR family ATPase && PF07728:AAA domain (dynein-related subfamily)	AAA_5
CNH35_RS13490	442.736	2653.77	-2.5834	5.02542e-09	6.97149e-08	cobA	NZ_CP023390.1	2525722	2526699	-	978	protein_coding	uroporphyrinogen-III C-methyltransferase && PF00590:Tetrapyrrole (Corrin/Porphyrin) Methylases	-
CNH35_RS08925	141.71	905.69	-2.67568	5.07844e-09	7.00928e-08	CNH35_RS08925	NZ_CP023390.1	1731529	1732344	-	816	protein_coding	cytochrome c biogenesis protein && PF01578:Cytochrome C assembly protein	-
CNH35_RS00740	4100.12	705.04	2.53962	6.05652e-09	8.31701e-08	CNH35_RS00740	NZ_CP023390.1	164102	164659	-	558	protein_coding	isochorismatase family protein && PF00857:Isochorismatase family	Isochorismatase
CNH35_RS12295	6698.28	1176.54	2.50908	7.77518e-09	1.05887e-07	CNH35_RS12295	NZ_CP023390.1	2310239	2310499	+	261	protein_coding	hypothetical protein && -	-
CNH35_RS01905	206.1	1246.11	-2.59575	7.78864e-09	1.05887e-07	mepR	NZ_CP023390.1	376522	376941	+	420	protein_coding	multidrug efflux transporter transcriptional repressor MepR && PF12802:MarR family	-
CNH35_RS00795	742.153	4272.64	-2.52527	8.11236e-09	1.09739e-07	CNH35_RS00795	NZ_CP023390.1	178092	179015	+	924	protein_coding	sce7725 family protein && -	-
CNH35_RS06715	45257	8011.7	2.49794	8.25102e-09	1.11062e-07	rpsB	NZ_CP023390.1	1280777	1281544	+	768	protein_coding	30S ribosomal protein S2 && PF00318:Ribosomal protein S2	-
CNH35_RS08460	25448.8	4527.96	2.49062	9.12493e-09	1.2222e-07	floA	NZ_CP023390.1	1642685	1643674	-	990	protein_coding	flotillin-like protein FloA && PF12127:Flotillin-like protein FloA	-
CNH35_RS14870	56.3911	390.708	-2.79148	9.65518e-09	1.28688e-07	argF	NZ_CP023390.1	2786826	2787836	-	1011	protein_coding	ornithine carbamoyltransferase && PF02729:Aspartate/ornithine carbamoyltransferase, carbamoyl-P binding domain|PF00185:Aspartate/ornithine carbamoyltransferase, Asp/Orn binding domain	-
CNH35_RS13220	1963.96	345.981	2.50445	1.16793e-08	1.54908e-07	CNH35_RS13220	NZ_CP023390.1	2471660	2472151	+	492	protein_coding	thioesterase family protein && PF13279:Thioesterase-like superfamily	-
CNH35_RS14885	19.3651	178.876	-3.20382	1.19962e-08	1.58339e-07	CNH35_RS14885	NZ_CP023390.1	2789451	2789900	-	450	protein_coding	arginine repressor && PF02863:Arginine repressor, C-terminal domain|PF01316:Arginine repressor, DNA binding domain	Arg_repressor_C
CNH35_RS07610	26108.8	4737.3	2.46236	1.29012e-08	1.69461e-07	sucB	NZ_CP023390.1	1455873	1457141	-	1269	protein_coding	dihydrolipoyllysine-residue succinyltransferase && PF02817:e3 binding domain|PF00364:Biotin-requiring enzyme|PF00198:2-oxoacid dehydrogenases acyltransferase (catalytic domain)	Biotin_lipoyl
CNH35_RS07485	278.54	1582.19	-2.50578	1.80154e-08	2.35499e-07	CNH35_RS07485	NZ_CP023390.1	1431318	1432301	-	984	protein_coding	phosphate ABC transporter substrate-binding protein PstS && PF12849:PBP superfamily domain	-
CNH35_RS09235	1093.08	5935	-2.4408	1.96928e-08	2.56194e-07	CNH35_RS09235	NZ_CP023390.1	1796479	1797609	-	1131	protein_coding	HAD family hydrolase && PF13242:HAD-hyrolase-like	-
CNH35_RS00355	296.247	46.5579	2.66552	2.0006e-08	2.5903e-07	sirA	NZ_CP023390.1	78502	79494	-	993	protein_coding	staphyloferrin B ABC transporter substrate-binding protein SirA && PF01497:Periplasmic binding protein	Peripla_BP_2
CNH35_RS13565	141.71	833.63	-2.55609	2.15027e-08	2.77089e-07	fmhA	NZ_CP023390.1	2537038	2538288	+	1251	protein_coding	FemA/FemB family glycyltransferase FmhA && PF02388:FemAB family	-
CNH35_RS00790	1107.57	5980.34	-2.43279	2.16511e-08	2.77686e-07	CNH35_RS00790	NZ_CP023390.1	177248	178090	+	843	protein_coding	sce7726 family protein && -	-
CNH35_RS12190	3234.07	596.95	2.43735	2.20807e-08	2.81866e-07	rocF	NZ_CP023390.1	2293799	2294707	-	909	protein_coding	arginase && PF00491:Arginase family	-
CNH35_RS15255	20.975	177.012	-3.07389	2.3839e-08	3.02889e-07	CNH35_RS15255	NZ_CP023390.1	2871739	2872134	-	396	protein_coding	DUF3147 family protein && PF11345:Protein of unknown function (DUF3147)	-
CNH35_RS04005	121042	22844.9	2.40555	2.52818e-08	3.19727e-07	ltaS	NZ_CP023390.1	767579	769519	+	1941	protein_coding	polyglycerol-phosphate lipoteichoic acid synthase LtaS && PF00884:Sulfatase	Sulfatase
CNH35_RS12440	2979.73	554.086	2.42665	2.54544e-08	3.2042e-07	CNH35_RS12440	NZ_CP023390.1	2340866	2341714	-	849	protein_coding	aldo/keto reductase && PF00248:Aldo/keto reductase family	Aldo_ket_red
CNH35_RS02565	2115.28	391.951	2.43162	2.67621e-08	3.35328e-07	treR	NZ_CP023390.1	496965	497693	+	729	protein_coding	trehalose operon repressor && PF00392:Bacterial regulatory proteins, gntR family|PF07702:UTRA domain	UTRA
CNH35_RS12720	2384.11	442.269	2.43003	2.70181e-08	3.36983e-07	CNH35_RS12720	NZ_CP023390.1	2381642	2382505	+	864	protein_coding	GRP family sugar transporter && PF06800:Sugar transport protein	-
[truncated: 1,028 more rows]

## Sheet: T331IvsNew_deg_all
gene_id	T331I	New	log2FoldChange	pvalue	padj	gene_name	gene_chr	gene_start	gene_end	gene_strand	gene_length	gene_biotype	gene_description	tf_family
[truncated: 70 more rows]
