# Supplementary material for: A mechanistic understanding of the effect of Staphylococcus aureus VraS histidine kinase single-point mutation on antibiotic resistance
Source: Microbiol Spectr. 2025 Apr 15;13(5):e00095-25. doi: 10.1128/spectrum.00095-25 (PMC12054033; doi:10.1128/spectrum.00095-25)
Supplement: Data S2 — List of genes in the 15 comparisons shown in Figure S2. [file spectrum.00095-25-s0002.xlsx]

## Sheet: New
Supplementary material 2: Genes uniquely expressed in tested strains individually, and in comparison to each other as listed in Figure S2
gene_id	gene_name	gene_chr	gene_start	gene_end	gene_strand	gene_length	gene_biotype	gene_description	tf_family
CNH35_RS01845	CNH35_RS01845	NZ_CP023390.1	366519	366611	+	93	protein_coding	hypothetical protein && -	-
CNH35_RS04900	CNH35_RS04900	NZ_CP023390.1	942088	942957	-	870	protein_coding	LysR family transcriptional regulator && PF03466:LysR substrate binding domain|PF00126:Bacterial regulatory helix-turn-helix protein, lysR family	LysR_substrate
CNH35_RS00105	CNH35_RS00105	NZ_CP023390.1	24240	24312	+	73	protein_coding	tRNA-Asp && -	-
CNH35_RS11485	CNH35_RS11485	NZ_CP023390.1	2152087	2152227	+	141	protein_coding	cyclic lactone autoinducer peptide && PF05931:Staphylococcal AgrD protein	-
CNH35_RS13140	CNH35_RS13140	NZ_CP023390.1	2457367	2457786	+	420	protein_coding	FosB1/FosB3 family fosfomycin resistance bacillithiol transferase && PF00903:Glyoxalase/Bleomycin resistance protein/Dioxygenase superfamily	Glyoxalase
CNH35_RS06225	CNH35_RS06225	NZ_CP023390.1	1177897	1178043	+	147	protein_coding	hypothetical protein && -	-
CNH35_RS06165	CNH35_RS06165	NZ_CP023390.1	1170028	1170195	+	168	protein_coding	hypothetical protein && -	-
CNH35_RS06175	CNH35_RS06175	NZ_CP023390.1	1171035	1171127	-	93	protein_coding	hypothetical protein && -	-
CNH35_RS09750	splA	NZ_CP023390.1	1903493	1904209	-	717	protein_coding	serine protease SplA && PF00089:Trypsin	Trypsin
CNH35_RS02840	CNH35_RS02840	NZ_CP023390.1	546371	546443	+	73	protein_coding	tRNA-Lys && -	-

## Sheet: New_Van
gene_id	gene_name	gene_chr	gene_start	gene_end	gene_strand	gene_length	gene_biotype	gene_description	tf_family
CNH35_RS03620	CNH35_RS03620	NZ_CP023390.1	697104	697196	+	93	protein_coding	hypothetical protein && -	-
CNH35_RS10920	CNH35_RS10920	NZ_CP023390.1	2071005	2071178	-	174	protein_coding	hypothetical protein && -	-
CNH35_RS01500	CNH35_RS01500	NZ_CP023390.1	322321	323253	-	933	protein_coding	hypothetical protein && -	-
CNH35_RS12320	CNH35_RS12320	NZ_CP023390.1	2315394	2315519	+	126	protein_coding	hypothetical protein && -	-
CNH35_RS07960	CNH35_RS07960	NZ_CP023390.1	1553178	1553294	-	117	protein_coding	hypothetical protein && -	-
CNH35_RS12485	CNH35_RS12485	NZ_CP023390.1	2350692	2350931	+	240	protein_coding	hypothetical protein && -	-
CNH35_RS11295	CNH35_RS11295	NZ_CP023390.1	2124430	2124756	-	327	protein_coding	DUF2482 family protein && PF10655:Hypothetical protein of unknown function (DUF2482)	-
CNH35_RS13285	CNH35_RS13285	NZ_CP023390.1	2483358	2483860	+	503	protein_coding	transposase && PF01609:Transposase DDE domain	Transposase_11
CNH35_RS01025	CNH35_RS01025	NZ_CP023390.1	232752	234848	+	2097	protein_coding	BglG family transcription antiterminator && PF00359:Phosphoenolpyruvate-dependent sugar phosphotransferase system, EIIA 2|PF05043:Mga helix-turn-helix domain|PF00874:PRD domain	PTS_EIIA_2
CNH35_RS13035	CNH35_RS13035	NZ_CP023390.1	2436214	2436573	+	360	protein_coding	transposase && PF05598:Transposase domain (DUF772)	-

## Sheet: NewvsNew_Van
gene_id	gene_name	gene_chr	gene_start	gene_end	gene_strand	gene_length	gene_biotype	gene_description	tf_family
CNH35_RS04915	CNH35_RS04915	NZ_CP023390.1	944830	945948	+	1119	protein_coding	membrane protein && -	-
CNH35_RS14745	CNH35_RS14745	NZ_CP023390.1	2762755	2762865	-	111	protein_coding	hypothetical protein && -	-
CNH35_RS08290	CNH35_RS08290	NZ_CP023390.1	1613623	1614120	-	498	protein_coding	competence type IV pilus minor pilin ComGF && PF15980:Putative Competence protein ComGF|PF07963:Prokaryotic N-terminal methylation motif	-
CNH35_RS07240	CNH35_RS07240	NZ_CP023390.1	1379004	1379102	+	99	protein_coding	hypothetical protein && -	-
CNH35_RS04395	CNH35_RS04395	NZ_CP023390.1	848141	848296	+	156	protein_coding	hypothetical protein && -	-

## Sheet: NewvsT331I_Van
gene_id	gene_name	gene_chr	gene_start	gene_end	gene_strand	gene_length	gene_biotype	gene_description	tf_family
CNH35_RS10155	CNH35_RS10155	NZ_CP023390.1	1957192	1957265	-	74	protein_coding	tRNA-Met && -	-
CNH35_RS00445	CNH35_RS00445	NZ_CP023390.1	96537	97775	+	1239	protein_coding	O-antigen ligase family protein && PF04932:O-Antigen ligase	-
CNH35_RS15240	vraH	NZ_CP023390.1	2869999	2870190	+	192	protein_coding	peptide resistance ABC transporter activity modulator VraH && -	-
CNH35_RS01740	CNH35_RS01740	NZ_CP023390.1	345233	345658	+	426	protein_coding	DUF3168 domain-containing protein && PF11367:Protein of unknown function (DUF3168)	-
CNH35_RS01345	CNH35_RS01345	NZ_CP023390.1	295057	295170	+	114	protein_coding	DUF5080 family protein && PF16883:Domain of unknown function (DUF5080)	-
CNH35_RS12710	CNH35_RS12710	NZ_CP023390.1	2380413	2380508	-	96	protein_coding	hypothetical protein && -	-
CNH35_RS13870	CNH35_RS13870	NZ_CP023390.1	2592494	2592688	-	195	protein_coding	hypothetical protein && -	-
CNH35_RS06125	CNH35_RS06125	NZ_CP023390.1	1162156	1162251	-	96	protein_coding	hypothetical protein && -	-
CNH35_RS06395	CNH35_RS06395	NZ_CP023390.1	1210988	1211203	-	216	protein_coding	IS5/IS1182 family transposase && -	-

## Sheet: NewvsT331I_VanvsNew_Van
gene_id	gene_name	gene_chr	gene_start	gene_end	gene_strand	gene_length	gene_biotype	gene_description	tf_family
CNH35_RS00100	CNH35_RS00100	NZ_CP023390.1	24158	24232	+	75	protein_coding	tRNA-Glu && -	-
CNH35_RS13260	CNH35_RS13260	NZ_CP023390.1	2479498	2479626	-	129	protein_coding	hypothetical protein && -	-
CNH35_RS10150	CNH35_RS10150	NZ_CP023390.1	1957090	1957163	-	74	protein_coding	tRNA-Ile && -	-
CNH35_RS15295	CNH35_RS15295	NZ_CP023390.1	113927	114820	+	894	protein_coding	replication initiation factor domain-containing protein && -	-
CNH35_RS15410	CNH35_RS15410	NZ_CP023390.1	781801	782046	-	246	protein_coding	hypothetical protein && -	-
CNH35_RS13810	CNH35_RS13810	NZ_CP023390.1	2582391	2582510	-	120	protein_coding	hypothetical protein && -	-

## Sheet: T331I
gene_id	gene_name	gene_chr	gene_start	gene_end	gene_strand	gene_length	gene_biotype	gene_description	tf_family
CNH35_RS09735	splD	NZ_CP023390.1	1901029	1901748	-	720	protein_coding	serine protease SplD && PF13365:Trypsin-like peptidase domain	-
CNH35_RS09180	CNH35_RS09180	NZ_CP023390.1	1788624	1788764	+	141	protein_coding	hypothetical protein && -	-
CNH35_RS04100	CNH35_RS04100	NZ_CP023390.1	788332	788487	+	156	protein_coding	hypothetical protein && -	-
CNH35_RS13535	CNH35_RS13535	NZ_CP023390.1	2534907	2534978	-	72	protein_coding	hypothetical protein && -	-
CNH35_RS11075	CNH35_RS11075	NZ_CP023390.1	2093446	2093700	-	255	protein_coding	phage holin && PF04531:Bacteriophage holin	-
CNH35_RS10135	CNH35_RS10135	NZ_CP023390.1	1956774	1956866	-	93	protein_coding	tRNA-Ser && -	-

## Sheet: T331I_Van
gene_id	gene_name	gene_chr	gene_start	gene_end	gene_strand	gene_length	gene_biotype	gene_description	tf_family
CNH35_RS15325	CNH35_RS15325	NZ_CP023390.1	2778663	2778773	+	111	protein_coding	hypothetical protein && -	-
CNH35_RS12220	CNH35_RS12220	NZ_CP023390.1	2296526	2296609	-	84	protein_coding	tRNA-Tyr && -	-
CNH35_RS11210	CNH35_RS11210	NZ_CP023390.1	2115793	2115942	-	150	protein_coding	transcriptional activator RinB && PF06116:Transcriptional activator RinB	RinB
CNH35_RS12895	CNH35_RS12895	NZ_CP023390.1	2409977	2410279	+	303	protein_coding	urease subunit gamma && PF00547:Urease, gamma subunit	-
CNH35_RS03345	CNH35_RS03345	NZ_CP023390.1	647403	648023	+	621	protein_coding	DUF443 family protein && PF04276:Protein of unknown function (DUF443)	-
CNH35_RS02325	CNH35_RS02325	NZ_CP023390.1	450234	450911	+	678	protein_coding	superantigen-like protein SSL11 && PF09199:Staphylococcal superantigen-like OB-fold domain	-
CNH35_RS01755	CNH35_RS01755	NZ_CP023390.1	346834	347118	+	285	protein_coding	hypothetical protein && -	-
CNH35_RS06020	CNH35_RS06020	NZ_CP023390.1	1139484	1139921	+	438	protein_coding	phage holin && PF04531:Bacteriophage holin	-
CNH35_RS01745	CNH35_RS01745	NZ_CP023390.1	345659	346216	+	558	protein_coding	tail protein && -	-
CNH35_RS11345	CNH35_RS11345	NZ_CP023390.1	2128031	2128204	-	174	protein_coding	hypothetical protein && -	-
CNH35_RS11120	CNH35_RS11120	NZ_CP023390.1	2100098	2101582	-	1485	protein_coding	phage tail family protein && PF05709:Phage tail protein	-
CNH35_RS00360	sbnA	NZ_CP023390.1	79725	80705	+	981	protein_coding	2%2C3-diaminopropionate biosynthesis protein SbnA && PF00291:Pyridoxal-phosphate dependent enzyme	PALP
CNH35_RS08295	CNH35_RS08295	NZ_CP023390.1	1614038	1614337	-	300	protein_coding	hypothetical protein && -	-
CNH35_RS02610	CNH35_RS02610	NZ_CP023390.1	502486	504037	+	1552	protein_coding	16S ribosomal RNA && -	-
CNH35_RS15395	CNH35_RS15395	NZ_CP023390.1	306834	306974	-	141	protein_coding	hypothetical protein && -	-
CNH35_RS14720	CNH35_RS14720	NZ_CP023390.1	2758939	2759034	+	96	protein_coding	hypothetical protein && -	-
CNH35_RS10110	CNH35_RS10110	NZ_CP023390.1	1956341	1956421	-	81	protein_coding	tRNA-Tyr && -	-
CNH35_RS10610	CNH35_RS10610	NZ_CP023390.1	2017609	2017839	+	231	protein_coding	hypothetical protein && -	-
CNH35_RS11240	CNH35_RS11240	NZ_CP023390.1	2117695	2117937	-	243	protein_coding	SAV1978 family virulence-associated passenger protein && PF06194:Phage Conserved Open Reading Frame 51	-
CNH35_RS02880	CNH35_RS02880	NZ_CP023390.1	548935	551857	+	2923	protein_coding	23S ribosomal RNA && PF20071:Family of unknown function (DUF6467)	-

## Sheet: T331I_VanvsNew_Van
gene_id	gene_name	gene_chr	gene_start	gene_end	gene_strand	gene_length	gene_biotype	gene_description	tf_family
CNH35_RS10160	CNH35_RS10160	NZ_CP023390.1	1957287	1957362	-	76	protein_coding	tRNA-Ala && -	-
CNH35_RS14395	CNH35_RS14395	NZ_CP023390.1	2695600	2695827	-	228	protein_coding	ferrous iron transport protein A && PF04023:FeoA domain	FeoA
CNH35_RS14390	feoB	NZ_CP023390.1	2693594	2695588	-	1995	protein_coding	ferrous iron transport protein B && PF02421:Ferrous iron transport protein B|PF17910:FeoB cytosolic helical domain|PF07670:Nucleoside recognition|PF07664:Ferrous iron transport protein B C terminus	-
CNH35_RS12725	CNH35_RS12725	NZ_CP023390.1	2382622	2382753	-	132	protein_coding	hypothetical protein && -	-
CNH35_RS11405	CNH35_RS11405	NZ_CP023390.1	2138370	2139281	-	912	protein_coding	iron-hydroxamate ABC transporter substrate-binding protein && PF01497:Periplasmic binding protein	Peripla_BP_2
CNH35_RS10100	CNH35_RS10100	NZ_CP023390.1	1956177	1956249	-	73	protein_coding	tRNA-His && -	-

## Sheet: T331IvsNew
gene_id	gene_name	gene_chr	gene_start	gene_end	gene_strand	gene_length	gene_biotype	gene_description	tf_family
CNH35_RS01180	CNH35_RS01180	NZ_CP023390.1	263508	263687	+	180	protein_coding	NADH dehydrogenase && -	-
CNH35_RS09870	CNH35_RS09870	NZ_CP023390.1	1921644	1921716	-	73	protein_coding	tRNA-Phe && -	-
CNH35_RS00310	CNH35_RS00310	NZ_CP023390.1	68200	69072	-	873	protein_coding	DMT family transporter && PF00892:EamA-like transporter family	DUF6
CNH35_RS07800	CNH35_RS07800	NZ_CP023390.1	1523289	1523468	-	180	protein_coding	hypothetical protein && -	-
CNH35_RS14085	sarU	NZ_CP023390.1	2633324	2634067	+	744	protein_coding	HTH-type transcriptional regulator SarU && -	-
CNH35_RS00425	CNH35_RS00425	NZ_CP023390.1	93353	93475	+	123	protein_coding	hypothetical protein && -	-
CNH35_RS11400	CNH35_RS11400	NZ_CP023390.1	2137463	2138308	-	846	protein_coding	class I SAM-dependent methyltransferase && PF04072:Leucine carboxyl methyltransferase	-

## Sheet: T331IvsNew_Van
gene_id	gene_name	gene_chr	gene_start	gene_end	gene_strand	gene_length	gene_biotype	gene_description	tf_family
CNH35_RS11215	CNH35_RS11215	NZ_CP023390.1	2115939	2116325	-	387	protein_coding	hypothetical protein && -	-
CNH35_RS12450	CNH35_RS12450	NZ_CP023390.1	2342444	2342611	+	168	protein_coding	hypothetical protein && -	-
CNH35_RS03310	CNH35_RS03310	NZ_CP023390.1	642425	642526	+	102	protein_coding	hypothetical protein && -	-
CNH35_RS11340	CNH35_RS11340	NZ_CP023390.1	2127771	2128034	-	264	protein_coding	helix-turn-helix domain-containing protein && PF01381:Helix-turn-helix	HTH_3
CNH35_RS01370	CNH35_RS01370	NZ_CP023390.1	297572	298072	+	501	protein_coding	TIGR01741 family protein && PF04634:Protein of unknown function, DUF600	-
CNH35_RS14160	CNH35_RS14160	NZ_CP023390.1	2653349	2653447	-	99	protein_coding	hypothetical protein && -	-

[truncated: 5 more sheets: T331IvsNewvsNew_Van, T331IvsNewvsT331I_Van, T331IvsNewvsT331I_VanvsNew_Van, T331IvsT331I_Van, T331IvsT331I_VanvsNew_Van]
